# Supplementary material for: Unified synthesis of multiply arylated alkanes by catalytic deoxygenative transformation of diarylketones
Source: Chem Sci. 2022 Aug 22;13(36):10743–51. doi: 10.1039/d2sc03720c (PMC9491083; doi:10.1039/d2sc03720c)
Supplement: SC-013-D2SC03720C-s002 [file SC-013-D2SC03720C-s002.cif]

# Electronic Supplementary Material (ESI) for Chemical Science.
# This journal is © The Royal Society of Chemistry 2022

####################################################################### 
# 
# This file contains crystal structure data downloaded from the 
# Cambridge Structural Database (CSD) hosted by the Cambridge 
# Crystallographic Data Centre (CCDC).
# 
# Full information about CCDC data access policies and citation 
# guidelines are available at http://www.ccdc.cam.ac.uk/access/V1 
# 
# Audit and citation data items may have been added by the CCDC. 
# Please retain this information to preserve the provenance of 
# this file and to allow appropriate attribution of the data. 
# 
#######################################################################

data_3A
_database_code_depnum_ccdc_archive 'CCDC 2121107'
loop_
_audit_author_name
_audit_author_address
'Kenta Kato'
;Waseda University
Japan
;
_audit_update_record             
;
2022-03-16 deposited with the CCDC.	2022-08-22 downloaded from the CCDC.
;
# start Validation Reply Form
_vrf_PLAT088_3A                  
;
PROBLEM: Poor Data / Parameter Ratio ....................       7.08 Note
RESPONSE: The entire molecule was found disordered over two positions. SADI restraint was used in order to improve refinement stability.
;
# Added during the CSD deposition process: Wednesday 16 March 2022 11:21 PM
# end Validation Reply Form

_audit_creation_date             2021-11-09
_audit_creation_method           
;
Olex2 1.2
(compiled 2018.05.29 svn.r3508 for OlexSys, GUI svn.r5506)
;
_shelx_SHELXL_version_number     2018/3
_pubs_section_references         
;
Dolomanov, O.V., Bourhis, L.J., Gildea, R.J, Howard, J.A.K. & Puschmann, H.
 (2009), J. Appl. Cryst. 42, 339-341.

Sheldrick, G.M. (2015). Acta Cryst. A71, 3-8.

Sheldrick, G.M. (2015). Acta Cryst. C71, 3-8.
;
_chemical_name_common            ?
_chemical_name_systematic        ?
_chemical_formula_moiety         'C13 H11'
_chemical_formula_sum            'C13 H11'
_chemical_formula_weight         167.22
_chemical_melting_point          ?
loop_
_atom_type_symbol
_atom_type_description
_atom_type_scat_dispersion_real
_atom_type_scat_dispersion_imag
_atom_type_scat_source
C C 0.0181 0.0091 'International Tables Vol C Tables 4.2.6.8 and 6.1.1.4'
H H 0.0000 0.0000 'International Tables Vol C Tables 4.2.6.8 and 6.1.1.4'

_shelx_space_group_comment       
;
The symmetry employed for this shelxl refinement is uniquely defined
by the following loop, which should always be used as a source of
symmetry information in preference to the above space-group names.
They are only intended as comments.
;
_space_group_crystal_system      monoclinic
_space_group_IT_number           15
_space_group_name_H-M_alt        'C 1 2/c 1'
_space_group_name_Hall           '-C 2yc'
loop_
_space_group_symop_operation_xyz
'x, y, z'
'-x, y, -z+1/2'
'x+1/2, y+1/2, z'
'-x+1/2, y+1/2, -z+1/2'
'-x, -y, -z'
'x, -y, z-1/2'
'-x+1/2, -y+1/2, -z'
'x+1/2, -y+1/2, z-1/2'

_cell_length_a                   17.661(3)
_cell_length_b                   5.8999(12)
_cell_length_c                   17.598(3)
_cell_angle_alpha                90
_cell_angle_beta                 91.211(7)
_cell_angle_gamma                90
_cell_volume                     1833.4(6)
_cell_formula_units_Z            8
_cell_measurement_reflns_used    4763
_cell_measurement_temperature    173(2)
_cell_measurement_theta_max      136.38
_cell_measurement_theta_min      10.02
_shelx_estimated_absorpt_T_max   ?
_shelx_estimated_absorpt_T_min   ?
_exptl_absorpt_coefficient_mu    0.513
_exptl_absorpt_correction_T_max  1.0000
_exptl_absorpt_correction_T_min  0.8221
_exptl_absorpt_correction_type   multi-scan
_exptl_absorpt_process_details   'JABSCOR (Rigaku, 1995)'
_exptl_absorpt_special_details   ?
_exptl_crystal_colour            colourless
_exptl_crystal_colour_primary    colourless
_exptl_crystal_density_diffrn    1.212
_exptl_crystal_density_meas      ?
_exptl_crystal_density_method    ?
_exptl_crystal_description       block
_exptl_crystal_F_000             712
_exptl_crystal_size_max          0.1
_exptl_crystal_size_mid          0.1
_exptl_crystal_size_min          0.1
_exptl_transmission_factor_max   ?
_exptl_transmission_factor_min   ?
_diffrn_reflns_av_R_equivalents  0.0393
_diffrn_reflns_av_unetI/netI     0.0351
_diffrn_reflns_Laue_measured_fraction_full 0.999
_diffrn_reflns_Laue_measured_fraction_max 0.998
_diffrn_reflns_limit_h_max       21
_diffrn_reflns_limit_h_min       -21
_diffrn_reflns_limit_k_max       6
_diffrn_reflns_limit_k_min       -7
_diffrn_reflns_limit_l_max       21
_diffrn_reflns_limit_l_min       -20
_diffrn_reflns_number            9136
_diffrn_reflns_point_group_measured_fraction_full 0.999
_diffrn_reflns_point_group_measured_fraction_max 0.998
_diffrn_reflns_theta_full        67.680
_diffrn_reflns_theta_max         68.184
_diffrn_reflns_theta_min         5.009
_diffrn_ambient_temperature      173.15
_diffrn_detector_area_resol_mean 10
_diffrn_detector_type            'Rigaku IP'
_diffrn_measured_fraction_theta_full 0.999
_diffrn_measured_fraction_theta_max 0.998
_diffrn_measurement_device       'four-circle diffractometer'
_diffrn_measurement_device_type  'Rigaku R-AXIS SPIDER IP'
_diffrn_measurement_method       '\w scans'
_diffrn_radiation_type           CuK\a
_diffrn_radiation_wavelength     1.5418
_diffrn_source                   ?
_reflns_Friedel_coverage         0.000
_reflns_Friedel_fraction_full    .
_reflns_Friedel_fraction_max     .
_reflns_number_gt                1252
_reflns_number_total             1672
_reflns_special_details          
;
 Reflections were merged by SHELXL according to the crystal
 class for the calculation of statistics and refinement.
 
 _reflns_Friedel_fraction is defined as the number of unique
 Friedel pairs measured divided by the number that would be
 possible theoretically, ignoring centric projections and
 systematic absences.
;
_reflns_threshold_expression     'I > 2\s(I)'
_computing_cell_refinement       'Rigaku RAPID-AUTO'
_computing_data_collection       'Rigaku RAPID-AUTO'
_computing_data_reduction        'Rigaku RAPID-AUTO'
_computing_molecular_graphics    'Olex2 (Dolomanov et al., 2009)'
_computing_publication_material  'Olex2 (Dolomanov et al., 2009)'
_computing_structure_refinement  'ShelXL (Sheldrick, 2015)'
_computing_structure_solution    'ShelXT (Sheldrick, 2015)'
_refine_diff_density_max         0.176
_refine_diff_density_min         -0.231
_refine_diff_density_rms         0.057
_refine_ls_extinction_coef       .
_refine_ls_extinction_method     none
_refine_ls_goodness_of_fit_ref   1.166
_refine_ls_hydrogen_treatment    constr
_refine_ls_matrix_type           full
_refine_ls_number_parameters     236
_refine_ls_number_reflns         1672
_refine_ls_number_restraints     31
_refine_ls_R_factor_all          0.0654
_refine_ls_R_factor_gt           0.0486
_refine_ls_restrained_S_all      1.163
_refine_ls_shift/su_max          0.000
_refine_ls_shift/su_mean         0.000
_refine_ls_structure_factor_coef Fsqd
_refine_ls_weighting_details     
'w=1/[\s^2^(Fo^2^)+(0.0522P)^2^+0.5525P] where P=(Fo^2^+2Fc^2^)/3'
_refine_ls_weighting_scheme      calc
_refine_ls_wR_factor_gt          0.1138
_refine_ls_wR_factor_ref         0.1283
_refine_special_details          ?
_olex2_refinement_description    
;
1. Fixed Uiso
 At 1.2 times of:
  All C(H) groups
2. Restrained distances
 C4-C5 \\sim C26-C25
 with sigma of 0.02
 C4-C3 \\sim C26-C27
 with sigma of 0.02
 C8-C2 \\sim C16-C22
 with sigma of 0.04
 C5-C6 \\sim C25-C24
 with sigma of 0.02
 C3-C2 \\sim C27-C22
 with sigma of 0.02
 C14-C1 \\sim C17-C15
 with sigma of 0.04
 C13-C14 \\sim C18-C17
 with sigma of 0.02
 C13-C12 \\sim C18-C19
 with sigma of 0.02
 C14-C8 \\sim C17-C16
 with sigma of 0.02
 C8-C10 \\sim C16-C21
 with sigma of 0.02
 C8-C1 \\sim C16-C15
 with sigma of 0.02
 C14-C12 \\sim C17-C19
 with sigma of 0.04
 C12-C10 \\sim C19-C21
 with sigma of 0.04
 C12-C11 \\sim C19-C20
 with sigma of 0.02
 C2-C6 \\sim C22-C24
 with sigma of 0.04
 C2-C7 \\sim C22-C23
 with sigma of 0.02
 C2-C1 \\sim C22-C15
 with sigma of 0.02
 C6-C7 \\sim C24-C23
 with sigma of 0.02
 C11-C10 \\sim C20-C21
 with sigma of 0.02
 C14-C10 \\sim C17-C21
 with sigma of 0.04
 C8-C11 \\sim C16-C20
 with sigma of 0.04
 C4-C2 \\sim C26-C22
 with sigma of 0.04
 C4-C6 \\sim C26-C24
 with sigma of 0.04
 C5-C3 \\sim C25-C27
 with sigma of 0.04
 C7-C1 \\sim C23-C15
 with sigma of 0.04
 C5-C7 \\sim C25-C23
 with sigma of 0.04
 C10-C1 \\sim C21-C15
 with sigma of 0.04
 C3-C7 \\sim C27-C23
 with sigma of 0.04
 C3-C1 \\sim C27-C15
 with sigma of 0.04
 C13-C8 \\sim C18-C16
 with sigma of 0.04
 C13-C11 \\sim C18-C20
 with sigma of 0.04
3. Others
 Sof(C15)=Sof(H15)=Sof(C26)=Sof(H26)=Sof(C25)=Sof(H25)=Sof(C27)=Sof(H27)=
 Sof(C24)=Sof(H24)=Sof(C22)=Sof(C23)=Sof(H23)=Sof(C16)=Sof(C17)=Sof(H17)=
 Sof(C21)=Sof(H21)=Sof(C18)=Sof(H18)=Sof(C20)=Sof(H20)=Sof(C19)=Sof(H19)=1-
 FVAR(1)
 Sof(C4)=Sof(H4)=Sof(C5)=Sof(H5)=Sof(C3)=Sof(H3)=Sof(C13)=Sof(H13)=Sof(C14)=
 Sof(H14)=Sof(C8)=Sof(C12)=Sof(H12)=Sof(C2)=Sof(C6)=Sof(H6)=Sof(C11)=Sof(H11)=
 Sof(C7)=Sof(H7)=Sof(C10)=Sof(H10)=Sof(C1)=Sof(H1)=FVAR(1)
4.a Ternary CH refined with riding coordinates:
 C1(H1), C15(H15)
4.b Aromatic/amide H refined with riding coordinates:
 C4(H4), C5(H5), C3(H3), C13(H13), C14(H14), C12(H12), C6(H6), C11(H11),
 C7(H7), C10(H10), C26(H26), C25(H25), C27(H27), C24(H24), C23(H23), C17(H17),
 C21(H21), C18(H18), C20(H20), C19(H19)
;
_atom_sites_solution_hydrogens   geom
_atom_sites_solution_primary     dual
_atom_sites_solution_secondary   ?
loop_
_atom_site_label
_atom_site_type_symbol
_atom_site_fract_x
_atom_site_fract_y
_atom_site_fract_z
_atom_site_U_iso_or_equiv
_atom_site_adp_type
_atom_site_occupancy
_atom_site_site_symmetry_order
_atom_site_calc_flag
_atom_site_refinement_flags_posn
_atom_site_refinement_flags_adp
_atom_site_refinement_flags_occupancy
_atom_site_disorder_assembly
_atom_site_disorder_group
C4 C 0.7175(7) 0.4686(16) 0.6833(7) 0.050(5) Uani 0.493(7) 1 d D . P A -1
H4 H 0.747918 0.597697 0.694305 0.060 Uiso 0.493(7) 1 calc R . P A -1
C5 C 0.7484(6) 0.2839(14) 0.6439(8) 0.0271(16) Uani 0.493(7) 1 d D . P A -1
H5 H 0.799500 0.284273 0.628239 0.033 Uiso 0.493(7) 1 calc R . P A -1
C3 C 0.6433(7) 0.4633(19) 0.7060(9) 0.042(3) Uani 0.493(7) 1 d D . P A -1
H3 H 0.623369 0.591495 0.731425 0.050 Uiso 0.493(7) 1 calc R . P A -1
C13 C 0.3649(10) 0.228(2) 0.5564(8) 0.054(5) Uani 0.493(7) 1 d D . P A -1
H13 H 0.328911 0.119219 0.538699 0.065 Uiso 0.493(7) 1 calc R . P A -1
C14 C 0.4085(14) 0.181(3) 0.6212(12) 0.045(3) Uani 0.493(7) 1 d D . P A -1
H14 H 0.399935 0.043558 0.647792 0.054 Uiso 0.493(7) 1 calc R . P A -1
C8 C 0.4638(5) 0.3278(14) 0.6482(5) 0.0310(17) Uani 0.493(7) 1 d D . P A -1
C12 C 0.3729(11) 0.427(2) 0.5176(9) 0.044(3) Uani 0.493(7) 1 d D . P A -1
H12 H 0.343924 0.458859 0.472852 0.053 Uiso 0.493(7) 1 calc R . P A -1
C2 C 0.5971(4) 0.2790(12) 0.6932(6) 0.0321(16) Uani 0.493(7) 1 d D . P A -1
C6 C 0.7011(7) 0.102(3) 0.6290(12) 0.040(2) Uani 0.493(7) 1 d D . P A -1
H6 H 0.719929 -0.024066 0.601846 0.048 Uiso 0.493(7) 1 calc R . P A -1
C11 C 0.4255(8) 0.580(2) 0.5469(8) 0.043(3) Uani 0.493(7) 1 d D . P A -1
H11 H 0.432142 0.720930 0.521752 0.052 Uiso 0.493(7) 1 calc R . P A -1
C7 C 0.6278(5) 0.1003(15) 0.6526(5) 0.0346(17) Uani 0.493(7) 1 d D . P A -1
H7 H 0.596879 -0.027207 0.640777 0.042 Uiso 0.493(7) 1 calc R . P A -1
C10 C 0.4686(6) 0.5340(15) 0.6118(5) 0.0375(18) Uani 0.493(7) 1 d D . P A -1
H10 H 0.502037 0.646568 0.631608 0.045 Uiso 0.493(7) 1 calc R . P A -1
C1 C 0.51405(19) 0.2713(9) 0.71705(17) 0.0323(11) Uani 0.493(7) 1 d D . P A -1
H1 H 0.502819 0.110952 0.731404 0.039 Uiso 0.493(7) 1 calc R . P A -1
C15 C 0.49245(18) 0.4209(9) 0.78494(18) 0.0337(11) Uani 0.507(7) 1 d D . P A -1
H15 H 0.492821 0.581675 0.766926 0.040 Uiso 0.507(7) 1 calc R . P A -1
C26 C 0.2793(5) 0.4778(17) 0.8148(6) 0.037(4) Uani 0.507(7) 1 d D . P A -1
H26 H 0.239843 0.584821 0.806220 0.045 Uiso 0.507(7) 1 calc R . P A -1
C25 C 0.2662(7) 0.276(2) 0.8506(9) 0.054(3) Uani 0.507(7) 1 d D . P A -1
H25 H 0.215959 0.245310 0.865957 0.065 Uiso 0.507(7) 1 calc R . P A -1
C27 C 0.3540(5) 0.5206(19) 0.7910(8) 0.0310(19) Uani 0.507(7) 1 d D . P A -1
H27 H 0.364953 0.655083 0.763671 0.037 Uiso 0.507(7) 1 calc R . P A -1
C24 C 0.3205(6) 0.116(2) 0.8659(11) 0.039(2) Uani 0.507(7) 1 d D . P A -1
H24 H 0.308923 -0.022278 0.890842 0.046 Uiso 0.507(7) 1 calc R . P A -1
C22 C 0.4112(4) 0.3664(12) 0.8076(5) 0.0300(15) Uani 0.507(7) 1 d D . P A -1
C23 C 0.3932(5) 0.1662(13) 0.8430(5) 0.0358(17) Uani 0.507(7) 1 d D . P A -1
H23 H 0.432191 0.058032 0.852199 0.043 Uiso 0.507(7) 1 calc R . P A -1
C16 C 0.5455(5) 0.4078(14) 0.8547(5) 0.0326(18) Uani 0.507(7) 1 d D . P A -1
C17 C 0.5864(12) 0.214(3) 0.8735(10) 0.044(3) Uani 0.507(7) 1 d D . P A -1
H17 H 0.582791 0.082913 0.842269 0.053 Uiso 0.507(7) 1 calc R . P A -1
C21 C 0.5469(5) 0.5896(16) 0.9055(5) 0.0397(19) Uani 0.507(7) 1 d D . P A -1
H21 H 0.514975 0.716140 0.895533 0.048 Uiso 0.507(7) 1 calc R . P A -1
C18 C 0.6324(9) 0.2140(17) 0.9382(8) 0.047(4) Uani 0.507(7) 1 d D . P A -1
H18 H 0.662052 0.084142 0.950499 0.056 Uiso 0.507(7) 1 calc R . P A -1
C20 C 0.5925(8) 0.591(2) 0.9687(9) 0.047(2) Uani 0.507(7) 1 d D . P A -1
H20 H 0.594900 0.719972 1.001236 0.056 Uiso 0.507(7) 1 calc R . P A -1
C19 C 0.6354(12) 0.399(3) 0.9841(10) 0.058(4) Uani 0.507(7) 1 d D . P A -1
H19 H 0.667667 0.397261 1.027988 0.070 Uiso 0.507(7) 1 calc R . P A -1

loop_
_atom_site_aniso_label
_atom_site_aniso_U_11
_atom_site_aniso_U_22
_atom_site_aniso_U_33
_atom_site_aniso_U_23
_atom_site_aniso_U_13
_atom_site_aniso_U_12
C4 0.066(9) 0.029(5) 0.055(7) 0.009(4) -0.014(5) -0.015(5)
C5 0.017(3) 0.030(3) 0.034(3) 0.003(2) 0.000(2) 0.002(2)
C3 0.058(6) 0.037(5) 0.032(3) -0.010(3) 0.007(3) 0.007(3)
C13 0.039(6) 0.099(10) 0.024(5) 0.000(5) -0.017(4) -0.002(6)
C14 0.035(5) 0.058(5) 0.041(5) -0.005(4) -0.011(4) -0.016(4)
C8 0.025(3) 0.038(4) 0.029(2) 0.003(3) 0.0016(18) 0.007(3)
C12 0.046(7) 0.057(6) 0.029(5) 0.017(4) -0.001(4) 0.010(4)
C2 0.030(3) 0.030(4) 0.036(3) 0.002(4) 0.001(2) 0.003(3)
C6 0.028(6) 0.049(4) 0.043(4) -0.001(3) 0.000(5) 0.003(4)
C11 0.042(6) 0.049(4) 0.038(6) 0.011(3) -0.003(4) 0.008(4)
C7 0.032(5) 0.036(4) 0.036(2) -0.011(3) 0.003(3) 0.011(3)
C10 0.047(4) 0.048(5) 0.017(4) 0.004(3) -0.007(3) -0.001(3)
C1 0.035(2) 0.032(3) 0.0295(16) -0.0015(15) -0.0031(13) 0.0017(17)
C15 0.0331(19) 0.033(3) 0.0350(16) -0.0002(15) 0.0010(14) -0.0017(17)
C26 0.013(4) 0.072(8) 0.028(5) 0.006(4) 0.005(3) 0.001(4)
C25 0.021(5) 0.096(7) 0.045(4) -0.011(4) 0.006(3) -0.005(3)
C27 0.021(3) 0.039(5) 0.032(3) 0.006(3) -0.008(2) 0.004(2)
C24 0.031(7) 0.044(3) 0.041(3) 0.004(2) 0.005(6) -0.007(4)
C22 0.030(3) 0.034(4) 0.026(2) 0.000(3) -0.0055(17) 0.004(3)
C23 0.026(4) 0.037(5) 0.045(3) 0.006(3) 0.006(3) -0.002(3)
C16 0.027(3) 0.043(5) 0.028(3) -0.001(4) -0.0024(19) -0.009(3)
C17 0.040(8) 0.058(6) 0.033(5) -0.013(5) -0.003(4) -0.003(4)
C21 0.044(4) 0.045(4) 0.030(5) -0.014(3) -0.005(3) 0.007(3)
C18 0.049(8) 0.035(4) 0.056(9) 0.001(4) 0.000(6) 0.014(4)
C20 0.050(7) 0.051(4) 0.040(5) -0.009(3) 0.000(4) -0.017(4)
C19 0.037(4) 0.094(9) 0.043(6) 0.013(5) -0.010(4) -0.003(5)

_geom_special_details            
;
 All esds (except the esd in the dihedral angle between two l.s. planes)
 are estimated using the full covariance matrix.  The cell esds are taken
 into account individually in the estimation of esds in distances, angles
 and torsion angles; correlations between esds in cell parameters are only
 used when they are defined by crystal symmetry.  An approximate (isotropic)
 treatment of cell esds is used for estimating esds involving l.s. planes.
;
loop_
_geom_bond_atom_site_label_1
_geom_bond_atom_site_label_2
_geom_bond_distance
_geom_bond_site_symmetry_2
_geom_bond_publ_flag
C4 H4 0.9500 . ?
C4 C5 1.408(10) . ?
C4 C3 1.378(10) . ?
C5 H5 0.9500 . ?
C5 C6 1.379(11) . ?
C3 H3 0.9500 . ?
C3 C2 1.376(9) . ?
C13 H13 0.9500 . ?
C13 C14 1.389(11) . ?
C13 C12 1.368(11) . ?
C14 H14 0.9500 . ?
C14 C8 1.383(10) . ?
C8 C10 1.378(8) . ?
C8 C1 1.523(7) . ?
C12 H12 0.9500 . ?
C12 C11 1.387(11) . ?
C2 C7 1.391(7) . ?
C2 C1 1.534(7) . ?
C6 H6 0.9500 . ?
C6 C7 1.368(9) . ?
C11 H11 0.9500 . ?
C11 C10 1.386(8) . ?
C7 H7 0.9500 . ?
C10 H10 0.9500 . ?
C1 H1 1.0000 . ?
C1 C15 1.540(4) . ?
C15 H15 1.0000 . ?
C15 C22 1.532(7) . ?
C15 C16 1.532(7) . ?
C26 H26 0.9500 . ?
C26 C25 1.369(11) . ?
C26 C27 1.415(8) . ?
C25 H25 0.9500 . ?
C25 C24 1.369(10) . ?
C27 H27 0.9500 . ?
C27 C22 1.386(9) . ?
C24 H24 0.9500 . ?
C24 C23 1.386(8) . ?
C22 C23 1.376(7) . ?
C23 H23 0.9500 . ?
C16 C17 1.388(10) . ?
C16 C21 1.396(8) . ?
C17 H17 0.9500 . ?
C17 C18 1.385(9) . ?
C21 H21 0.9500 . ?
C21 C20 1.360(8) . ?
C18 H18 0.9500 . ?
C18 C19 1.361(10) . ?
C20 H20 0.9500 . ?
C20 C19 1.386(11) . ?
C19 H19 0.9500 . ?

loop_
_geom_angle_atom_site_label_1
_geom_angle_atom_site_label_2
_geom_angle_atom_site_label_3
_geom_angle
_geom_angle_site_symmetry_1
_geom_angle_site_symmetry_3
_geom_angle_publ_flag
C5 C4 H4 119.8 . . ?
C3 C4 H4 119.8 . . ?
C3 C4 C5 120.4(9) . . ?
C4 C5 H5 121.5 . . ?
C6 C5 C4 117.1(9) . . ?
C6 C5 H5 121.5 . . ?
C4 C3 H3 118.8 . . ?
C2 C3 C4 122.4(9) . . ?
C2 C3 H3 118.8 . . ?
C14 C13 H13 119.4 . . ?
C12 C13 H13 119.4 . . ?
C12 C13 C14 121.2(10) . . ?
C13 C14 H14 118.9 . . ?
C8 C14 C13 122.2(11) . . ?
C8 C14 H14 118.9 . . ?
C14 C8 C1 122.2(8) . . ?
C10 C8 C14 116.3(8) . . ?
C10 C8 C1 121.5(7) . . ?
C13 C12 H12 121.6 . . ?
C13 C12 C11 116.8(9) . . ?
C11 C12 H12 121.6 . . ?
C3 C2 C7 116.5(8) . . ?
C3 C2 C1 123.1(8) . . ?
C7 C2 C1 120.3(7) . . ?
C5 C6 H6 119.3 . . ?
C7 C6 C5 121.5(11) . . ?
C7 C6 H6 119.3 . . ?
C12 C11 H11 119.0 . . ?
C10 C11 C12 122.0(9) . . ?
C10 C11 H11 119.0 . . ?
C2 C7 H7 118.9 . . ?
C6 C7 C2 122.1(10) . . ?
C6 C7 H7 118.9 . . ?
C8 C10 C11 121.2(9) . . ?
C8 C10 H10 119.4 . . ?
C11 C10 H10 119.4 . . ?
C8 C1 C2 108.7(6) . . ?
C8 C1 H1 107.0 . . ?
C8 C1 C15 110.0(4) . . ?
C2 C1 H1 107.0 . . ?
C2 C1 C15 116.7(4) . . ?
C15 C1 H1 107.0 . . ?
C1 C15 H15 107.1 . . ?
C22 C15 C1 109.3(3) . . ?
C22 C15 H15 107.1 . . ?
C16 C15 C1 115.8(5) . . ?
C16 C15 H15 107.1 . . ?
C16 C15 C22 110.0(5) . . ?
C25 C26 H26 121.3 . . ?
C25 C26 C27 117.3(9) . . ?
C27 C26 H26 121.3 . . ?
C26 C25 H25 117.8 . . ?
C26 C25 C24 124.5(9) . . ?
C24 C25 H25 117.8 . . ?
C26 C27 H27 120.0 . . ?
C22 C27 C26 120.0(9) . . ?
C22 C27 H27 120.0 . . ?
C25 C24 H24 121.8 . . ?
C25 C24 C23 116.4(10) . . ?
C23 C24 H24 121.8 . . ?
C27 C22 C15 119.3(7) . . ?
C23 C22 C15 121.6(6) . . ?
C23 C22 C27 119.0(7) . . ?
C24 C23 H23 118.7 . . ?
C22 C23 C24 122.6(8) . . ?
C22 C23 H23 118.7 . . ?
C17 C16 C15 122.6(7) . . ?
C17 C16 C21 118.6(8) . . ?
C21 C16 C15 118.5(7) . . ?
C16 C17 H17 120.4 . . ?
C18 C17 C16 119.3(9) . . ?
C18 C17 H17 120.4 . . ?
C16 C21 H21 118.9 . . ?
C20 C21 C16 122.2(9) . . ?
C20 C21 H21 118.9 . . ?
C17 C18 H18 119.9 . . ?
C19 C18 C17 120.2(9) . . ?
C19 C18 H18 119.9 . . ?
C21 C20 H20 121.2 . . ?
C21 C20 C19 117.7(11) . . ?
C19 C20 H20 121.2 . . ?
C18 C19 C20 121.8(11) . . ?
C18 C19 H19 119.1 . . ?
C20 C19 H19 119.1 . . ?

loop_
_geom_torsion_atom_site_label_1
_geom_torsion_atom_site_label_2
_geom_torsion_atom_site_label_3
_geom_torsion_atom_site_label_4
_geom_torsion
_geom_torsion_site_symmetry_1
_geom_torsion_site_symmetry_2
_geom_torsion_site_symmetry_3
_geom_torsion_site_symmetry_4
_geom_torsion_publ_flag
C4 C5 C6 C7 -1(3) . . . . ?
C4 C3 C2 C7 -3.1(19) . . . . ?
C4 C3 C2 C1 -179.1(11) . . . . ?
C5 C4 C3 C2 2(2) . . . . ?
C5 C6 C7 C2 -1(3) . . . . ?
C3 C4 C5 C6 1(2) . . . . ?
C3 C2 C7 C6 2.6(19) . . . . ?
C3 C2 C1 C8 98.4(11) . . . . ?
C3 C2 C1 C15 -26.6(11) . . . . ?
C13 C14 C8 C10 6(4) . . . . ?
C13 C14 C8 C1 -177(2) . . . . ?
C13 C12 C11 C10 1(3) . . . . ?
C14 C13 C12 C11 -1(3) . . . . ?
C14 C8 C10 C11 -7(2) . . . . ?
C14 C8 C1 C2 122.1(18) . . . . ?
C14 C8 C1 C15 -109.0(18) . . . . ?
C8 C1 C15 C22 63.7(6) . . . . ?
C8 C1 C15 C16 -171.4(7) . . . . ?
C12 C13 C14 C8 -3(4) . . . . ?
C12 C11 C10 C8 3(2) . . . . ?
C2 C1 C15 C22 -172.0(6) . . . . ?
C2 C1 C15 C16 -47.1(5) . . . . ?
C7 C2 C1 C8 -77.5(8) . . . . ?
C7 C2 C1 C15 157.5(6) . . . . ?
C10 C8 C1 C2 -61.2(9) . . . . ?
C10 C8 C1 C15 67.6(9) . . . . ?
C1 C8 C10 C11 176.7(11) . . . . ?
C1 C2 C7 C6 178.8(14) . . . . ?
C1 C15 C22 C27 -107.1(8) . . . . ?
C1 C15 C22 C23 71.8(7) . . . . ?
C1 C15 C16 C17 -29.7(17) . . . . ?
C1 C15 C16 C21 157.0(7) . . . . ?
C15 C22 C23 C24 178.2(13) . . . . ?
C15 C16 C17 C18 -179.1(17) . . . . ?
C15 C16 C21 C20 -179.9(11) . . . . ?
C26 C25 C24 C23 0(3) . . . . ?
C26 C27 C22 C15 -177.0(9) . . . . ?
C26 C27 C22 C23 4.0(16) . . . . ?
C25 C26 C27 C22 -3.2(19) . . . . ?
C25 C24 C23 C22 1(2) . . . . ?
C27 C26 C25 C24 1(2) . . . . ?
C27 C22 C23 C24 -2.8(16) . . . . ?
C22 C15 C16 C17 94.8(16) . . . . ?
C22 C15 C16 C21 -78.5(9) . . . . ?
C16 C15 C22 C27 124.7(9) . . . . ?
C16 C15 C22 C23 -56.4(8) . . . . ?
C16 C17 C18 C19 2(4) . . . . ?
C16 C21 C20 C19 -4(2) . . . . ?
C17 C16 C21 C20 7(2) . . . . ?
C17 C18 C19 C20 1(4) . . . . ?
C21 C16 C17 C18 -6(3) . . . . ?
C21 C20 C19 C18 0(3) . . . . ?

_shelx_res_file                  
;
TITL shelx_trans_a.res in C2/c
    bb1480.res
    created by SHELXL-2018/3 at 19:23:55 on 09-Nov-2021
REM Old TITL shelx_trans_a.res in C2/c
REM SHELXT solution in C2/c: R1 0.267, Rweak 0.029, Alpha 0.045
REM <I/s> 1.139 for 176 systematic absences, Orientation as input
REM Formula found by SHELXT: C13
CELL 1.5418 17.6614 5.8999 17.5985 90 91.211 90
ZERR 8 0.0033 0.0012 0.0034 0 0.007 0
LATT 7
SYMM -X,+Y,0.5-Z
SFAC C H
UNIT 104 88
SADI C4 C5 C26 C25
SADI C4 C3 C26 C27
SADI 0.04 C8 C2 C16 C22
SADI C5 C6 C25 C24
SADI C3 C2 C27 C22
SADI 0.04 C14 C1 C17 C15
SADI C13 C14 C18 C17
SADI C13 C12 C18 C19
SADI C14 C8 C17 C16
SADI C8 C10 C16 C21
SADI C8 C1 C16 C15
SADI 0.04 C14 C12 C17 C19
SADI 0.04 C12 C10 C19 C21
SADI C12 C11 C19 C20
SADI 0.04 C2 C6 C22 C24
SADI C2 C7 C22 C23
SADI C2 C1 C22 C15
SADI C6 C7 C24 C23
SADI C11 C10 C20 C21
SADI 0.04 C14 C10 C17 C21
SADI 0.04 C8 C11 C16 C20
SADI 0.04 C4 C2 C26 C22
SADI 0.04 C4 C6 C26 C24
SADI 0.04 C5 C3 C25 C27
SADI 0.04 C7 C1 C23 C15
SADI 0.04 C5 C7 C25 C23
SADI 0.04 C10 C1 C21 C15
SADI 0.04 C3 C7 C27 C23
SADI 0.04 C3 C1 C27 C15
SADI 0.04 C13 C8 C18 C16
SADI 0.04 C13 C11 C18 C20

L.S. 10
PLAN  10
TEMP -100
CONF
list 4
MORE -1
BOND $H
fmap 2
acta
REM <olex2.extras>
REM <HklSrc "%.\\BB1480.hkl">
REM </olex2.extras>

WGHT    0.052200    0.552500
FVAR       0.51183   0.49344
PART -1
C4    1    0.717453    0.468618    0.683311    21.00000    0.06632    0.02868 =
         0.05465    0.00948   -0.01440   -0.01501
AFIX  43
H4    2    0.747918    0.597697    0.694305    21.00000   -1.20000
AFIX   0
C5    1    0.748353    0.283885    0.643903    21.00000    0.01651    0.03046 =
         0.03427    0.00271   -0.00003    0.00244
AFIX  43
H5    2    0.799500    0.284273    0.628239    21.00000   -1.20000
AFIX   0
C3    1    0.643286    0.463272    0.706025    21.00000    0.05768    0.03687 =
         0.03189   -0.00980    0.00746    0.00664
AFIX  43
H3    2    0.623369    0.591495    0.731425    21.00000   -1.20000
AFIX   0
C13   1    0.364918    0.227660    0.556409    21.00000    0.03880    0.09880 =
         0.02383    0.00017   -0.01698   -0.00168
AFIX  43
H13   2    0.328911    0.119219    0.538699    21.00000   -1.20000
AFIX   0
C14   1    0.408458    0.180992    0.621177    21.00000    0.03502    0.05839 =
         0.04060   -0.00505   -0.01119   -0.01591
AFIX  43
H14   2    0.399935    0.043558    0.647792    21.00000   -1.20000
AFIX   0
C8    1    0.463801    0.327821    0.648235    21.00000    0.02523    0.03835 =
         0.02944    0.00253    0.00158    0.00682
C12   1    0.372940    0.426956    0.517650    21.00000    0.04614    0.05661 =
         0.02861    0.01667   -0.00132    0.00983
AFIX  43
H12   2    0.343924    0.458859    0.472852    21.00000   -1.20000
AFIX   0
C2    1    0.597051    0.278963    0.693246    21.00000    0.03000    0.02987 =
         0.03633    0.00189    0.00095    0.00295
C6    1    0.701125    0.102372    0.629039    21.00000    0.02803    0.04859 =
         0.04313   -0.00077    0.00029    0.00321
AFIX  43
H6    2    0.719929   -0.024066    0.601846    21.00000   -1.20000
AFIX   0
C11   1    0.425484    0.580131    0.546934    21.00000    0.04160    0.04949 =
         0.03783    0.01111   -0.00314    0.00799
AFIX  43
H11   2    0.432142    0.720930    0.521752    21.00000   -1.20000
AFIX   0
C7    1    0.627788    0.100322    0.652584    21.00000    0.03224    0.03606 =
         0.03557   -0.01139    0.00277    0.01058
AFIX  43
H7    2    0.596879   -0.027207    0.640777    21.00000   -1.20000
AFIX   0
C10   1    0.468585    0.533988    0.611846    21.00000    0.04662    0.04815 =
         0.01732    0.00352   -0.00713   -0.00064
AFIX  43
H10   2    0.502037    0.646568    0.631608    21.00000   -1.20000
AFIX   0
C1    1    0.514046    0.271281    0.717053    21.00000    0.03496    0.03229 =
         0.02953   -0.00151   -0.00307    0.00168
AFIX  13
H1    2    0.502819    0.110952    0.731404    21.00000   -1.20000
AFIX   0
C15   1    0.492445    0.420938    0.784943   -21.00000    0.03307    0.03314 =
         0.03504   -0.00020    0.00100   -0.00167
AFIX  13
H15   2    0.492821    0.581675    0.766926   -21.00000   -1.20000
AFIX   0
C26   1    0.279303    0.477826    0.814793   -21.00000    0.01303    0.07163 =
         0.02763    0.00616    0.00471    0.00103
AFIX  43
H26   2    0.239843    0.584821    0.806220   -21.00000   -1.20000
AFIX   0
C25   1    0.266172    0.276193    0.850632   -21.00000    0.02134    0.09611 =
         0.04486   -0.01058    0.00561   -0.00487
AFIX  43
H25   2    0.215959    0.245310    0.865957   -21.00000   -1.20000
AFIX   0
C27   1    0.353998    0.520596    0.791014   -21.00000    0.02114    0.03912 =
         0.03226    0.00585   -0.00820    0.00398
AFIX  43
H27   2    0.364953    0.655083    0.763671   -21.00000   -1.20000
AFIX   0
C24   1    0.320473    0.115901    0.865912   -21.00000    0.03106    0.04447 =
         0.04057    0.00381    0.00489   -0.00740
AFIX  43
H24   2    0.308923   -0.022278    0.890842   -21.00000   -1.20000
AFIX   0
C22   1    0.411168    0.366377    0.807601   -21.00000    0.02964    0.03371 =
         0.02629    0.00039   -0.00554    0.00391
C23   1    0.393196    0.166150    0.843041   -21.00000    0.02578    0.03712 =
         0.04467    0.00590    0.00629   -0.00204
AFIX  43
H23   2    0.432191    0.058032    0.852199   -21.00000   -1.20000
AFIX   0
C16   1    0.545546    0.407787    0.854745   -21.00000    0.02719    0.04281 =
         0.02754   -0.00129   -0.00242   -0.00931
C17   1    0.586378    0.214037    0.873468   -21.00000    0.04030    0.05783 =
         0.03310   -0.01313   -0.00318   -0.00311
AFIX  43
H17   2    0.582791    0.082913    0.842269   -21.00000   -1.20000
AFIX   0
C21   1    0.546926    0.589584    0.905495   -21.00000    0.04351    0.04497 =
         0.03046   -0.01440   -0.00508    0.00664
AFIX  43
H21   2    0.514975    0.716140    0.895533   -21.00000   -1.20000
AFIX   0
C18   1    0.632437    0.213966    0.938176   -21.00000    0.04874    0.03501 =
         0.05646    0.00140    0.00004    0.01382
AFIX  43
H18   2    0.662052    0.084142    0.950499   -21.00000   -1.20000
AFIX   0
C20   1    0.592509    0.591486    0.968738   -21.00000    0.05035    0.05063 =
         0.03973   -0.00920    0.00008   -0.01710
AFIX  43
H20   2    0.594900    0.719972    1.001236   -21.00000   -1.20000
AFIX   0
C19   1    0.635362    0.399475    0.984142   -21.00000    0.03714    0.09363 =
         0.04302    0.01258   -0.00960   -0.00267
AFIX  43
H19   2    0.667667    0.397261    1.027988   -21.00000   -1.20000
AFIX   0
HKLF 4


REM  shelx_trans_a.res in C2/c
REM wR2 = 0.1283, GooF = S = 1.166, Restrained GooF = 1.163 for all data
REM R1 = 0.0486 for 1252 Fo > 4sig(Fo) and 0.0654 for all 1672 data
REM 236 parameters refined using 31 restraints

END

WGHT      0.0522      0.5525

REM Highest difference peak  0.176,  deepest hole -0.231,  1-sigma level  0.057
Q1    1   0.3396  0.6020  0.7006  11.00000  0.05    0.18
Q2    1   0.5860 -0.2628  0.5932  11.00000  0.05    0.16
Q3    1   0.4559  0.8692  0.9274  11.00000  0.05    0.16
Q4    1   0.6085 -0.1534  0.5617  11.00000  0.05    0.15
Q5    1   0.5767 -0.0984  0.6245  11.00000  0.05    0.15
Q6    1   0.3922  0.8640  0.7239  11.00000  0.05    0.15
Q7    1   0.8584  0.2384  0.6822  11.00000  0.05    0.15
Q8    1   0.3323  0.8589  0.7352  11.00000  0.05    0.15
Q9    1   0.5981 -0.1349  0.6619  11.00000  0.05    0.14
Q10   1   0.5401  0.6298  0.6055  11.00000  0.05    0.14
;
_shelx_res_checksum              29650
_olex2_submission_special_instructions 'No special instructions were received'
_exptl_crystal_recrystallization_method 'Vapour deposition'
####################################################################### 
# 
# This file contains crystal structure data downloaded from the 
# Cambridge Structural Database (CSD) hosted by the Cambridge 
# Crystallographic Data Centre (CCDC).
# 
# Full information about CCDC data access policies and citation 
# guidelines are available at http://www.ccdc.cam.ac.uk/access/V1 
# 
# Audit and citation data items may have been added by the CCDC. 
# Please retain this information to preserve the provenance of 
# this file and to allow appropriate attribution of the data. 
# 
#######################################################################

data_3R
_database_code_depnum_ccdc_archive 'CCDC 2121108'
loop_
_audit_author_name
_audit_author_address
'Kenta Kato'
;Waseda University
Japan
;
_audit_update_record             
;
2022-04-20 deposited with the CCDC.	2022-08-22 downloaded from the CCDC.
;
_audit_creation_date             2021-09-24
_audit_creation_method           
;
Olex2 1.5
(compiled 2021.07.19 svn.r715e62df for OlexSys, GUI svn.r6380)
;
_shelx_SHELXL_version_number     2018/3
_pubs_section_references         
;
Dolomanov, O.V., Bourhis, L.J., Gildea, R.J, Howard, J.A.K. & Puschmann, H.
 (2009), J. Appl. Cryst. 42, 339-341.

Sheldrick, G.M. (2015). Acta Cryst. A71, 3-8.

Sheldrick, G.M. (2015). Acta Cryst. C71, 3-8.
;
_chemical_name_common            ?
_chemical_name_systematic        ?
_chemical_formula_moiety         '2(C15 H13)'
_chemical_formula_sum            'C30 H26'
_chemical_formula_weight         386.51
_chemical_melting_point          ?
loop_
_atom_type_symbol
_atom_type_description
_atom_type_scat_dispersion_real
_atom_type_scat_dispersion_imag
_atom_type_scat_source
C C 0.0181 0.0091 'International Tables Vol C Tables 4.2.6.8 and 6.1.1.4'
H H 0.0000 0.0000 'International Tables Vol C Tables 4.2.6.8 and 6.1.1.4'

_shelx_space_group_comment       
;
The symmetry employed for this shelxl refinement is uniquely defined
by the following loop, which should always be used as a source of
symmetry information in preference to the above space-group names.
They are only intended as comments.
;
_space_group_crystal_system      triclinic
_space_group_IT_number           2
_space_group_name_H-M_alt        'P -1'
_space_group_name_Hall           '-P 1'
loop_
_space_group_symop_operation_xyz
'x, y, z'
'-x, -y, -z'

_cell_length_a                   9.9103(12)
_cell_length_b                   10.3946(13)
_cell_length_c                   10.4347(13)
_cell_angle_alpha                98.955(7)
_cell_angle_beta                 91.413(6)
_cell_angle_gamma                103.689(7)
_cell_volume                     1029.5(2)
_cell_formula_units_Z            2
_cell_measurement_reflns_used    6945
_cell_measurement_temperature    173(2)
_cell_measurement_theta_max      136.63
_cell_measurement_theta_min      8.60
_shelx_estimated_absorpt_T_max   ?
_shelx_estimated_absorpt_T_min   ?
_exptl_absorpt_coefficient_mu    0.527
_exptl_absorpt_correction_T_max  1.000
_exptl_absorpt_correction_T_min  0.7968
_exptl_absorpt_correction_type   multi-scan
_exptl_absorpt_process_details   'JABSCOR (Rigaku, 1995)'
_exptl_absorpt_special_details   ?
_exptl_crystal_colour            colourless
_exptl_crystal_colour_primary    colourless
_exptl_crystal_density_diffrn    1.247
_exptl_crystal_density_meas      ?
_exptl_crystal_density_method    ?
_exptl_crystal_description       block
_exptl_crystal_F_000             412
_exptl_crystal_size_max          0.2
_exptl_crystal_size_mid          0.2
_exptl_crystal_size_min          0.1
_exptl_transmission_factor_max   ?
_exptl_transmission_factor_min   ?
_diffrn_reflns_av_R_equivalents  0.0480
_diffrn_reflns_av_unetI/netI     0.0727
_diffrn_reflns_Laue_measured_fraction_full 0.982
_diffrn_reflns_Laue_measured_fraction_max 0.980
_diffrn_reflns_limit_h_max       11
_diffrn_reflns_limit_h_min       -11
_diffrn_reflns_limit_k_max       12
_diffrn_reflns_limit_k_min       -12
_diffrn_reflns_limit_l_max       12
_diffrn_reflns_limit_l_min       -12
_diffrn_reflns_number            11946
_diffrn_reflns_point_group_measured_fraction_full 0.982
_diffrn_reflns_point_group_measured_fraction_max 0.980
_diffrn_reflns_theta_full        67.680
_diffrn_reflns_theta_max         68.210
_diffrn_reflns_theta_min         4.298
_diffrn_ambient_temperature      173(2)
_diffrn_detector_area_resol_mean 10
_diffrn_measured_fraction_theta_full 0.982
_diffrn_measured_fraction_theta_max 0.980
_diffrn_measurement_device_type  RAPID
_diffrn_measurement_method       'w scans'
_diffrn_radiation_type           CuK\a
_diffrn_radiation_wavelength     1.5418
_diffrn_source                   ?
_diffrn_source_current           100.0
_diffrn_source_power             5.0
_diffrn_source_voltage           50.0
_reflns_Friedel_coverage         0.000
_reflns_Friedel_fraction_full    .
_reflns_Friedel_fraction_max     .
_reflns_number_gt                2309
_reflns_number_total             3689
_reflns_special_details          
;
 Reflections were merged by SHELXL according to the crystal
 class for the calculation of statistics and refinement.
 
 _reflns_Friedel_fraction is defined as the number of unique
 Friedel pairs measured divided by the number that would be
 possible theoretically, ignoring centric projections and
 systematic absences.
;
_reflns_threshold_expression     'I > 2\s(I)'
_computing_cell_refinement       'Rigaku RAPID-AUTO'
_computing_data_collection       'Rigaku RAPID-AUTO'
_computing_data_reduction        'Rigaku RAPID-AUTO'
_computing_molecular_graphics    'Olex2 1.5 (Dolomanov et al., 2009)'
_computing_publication_material  'Olex2 1.5 (Dolomanov et al., 2009)'
_computing_structure_refinement  'SHELXL 2018/3 (Sheldrick, 2015)'
_computing_structure_solution    'SHELXT 2018/2 (Sheldrick, 2018)'
_refine_diff_density_max         0.134
_refine_diff_density_min         -0.216
_refine_diff_density_rms         0.044
_refine_ls_extinction_coef       .
_refine_ls_extinction_method     none
_refine_ls_goodness_of_fit_ref   0.948
_refine_ls_hydrogen_treatment    constr
_refine_ls_matrix_type           full
_refine_ls_number_parameters     271
_refine_ls_number_reflns         3689
_refine_ls_number_restraints     0
_refine_ls_R_factor_all          0.0816
_refine_ls_R_factor_gt           0.0485
_refine_ls_restrained_S_all      0.948
_refine_ls_shift/su_max          0.000
_refine_ls_shift/su_mean         0.000
_refine_ls_structure_factor_coef Fsqd
_refine_ls_weighting_details     
'w=1/[\s^2^(Fo^2^)+(0.0632P)^2^] where P=(Fo^2^+2Fc^2^)/3'
_refine_ls_weighting_scheme      calc
_refine_ls_wR_factor_gt          0.1124
_refine_ls_wR_factor_ref         0.1241
_refine_special_details          ?
_olex2_refinement_description    
;
1.a Ternary CH refined with riding coordinates:
 C1(H1), C16(H16)
1.b Secondary CH2 refined with riding coordinates:
 C8(H8A,H8B), C9(H9A,H9B), C24(H24A,H24B), C23(H23A,H23B)
1.c Aromatic/amide H refined with riding coordinates:
 C14(H14), C3(H3), C18(H18), C6(H6), C4(H4), C29(H29), C11(H11), C5(H5),
 C19(H19), C21(H21), C20(H20), C26(H26), C13(H13), C12(H12), C28(H28), C27(H27)
;
_atom_sites_solution_hydrogens   geom
_atom_sites_solution_primary     dual
_atom_sites_solution_secondary   ?
loop_
_atom_site_label
_atom_site_type_symbol
_atom_site_fract_x
_atom_site_fract_y
_atom_site_fract_z
_atom_site_U_iso_or_equiv
_atom_site_adp_type
_atom_site_occupancy
_atom_site_site_symmetry_order
_atom_site_calc_flag
_atom_site_refinement_flags_posn
_atom_site_refinement_flags_adp
_atom_site_refinement_flags_occupancy
_atom_site_disorder_assembly
_atom_site_disorder_group
C15 C 0.06588(17) -0.12437(17) 0.09301(17) 0.0365(4) Uani 1 1 d . . . . .
C7 C 0.10650(17) 0.16460(18) 0.26149(18) 0.0382(5) Uani 1 1 d . . . . .
C2 C 0.12724(17) 0.13410(17) 0.12843(18) 0.0369(4) Uani 1 1 d . . . . .
C10 C -0.00489(18) -0.15619(18) 0.20277(17) 0.0398(5) Uani 1 1 d . . . . .
C30 C 0.63380(18) 1.12549(17) 0.41644(18) 0.0377(5) Uani 1 1 d . . . . .
C22 C 0.53635(17) 0.83883(18) 0.24242(19) 0.0408(5) Uani 1 1 d . . . . .
C25 C 0.58852(19) 1.15649(18) 0.29900(18) 0.0422(5) Uani 1 1 d . . . . .
C17 C 0.56460(17) 0.86804(17) 0.37767(18) 0.0387(5) Uani 1 1 d . . . . .
C14 C 0.13048(18) -0.21725(18) 0.02633(18) 0.0437(5) Uani 1 1 d . . . . .
H14 H 0.178989 -0.196481 -0.048108 0.052 Uiso 1 1 calc R U . . .
C1 C 0.06700(18) 0.00237(18) 0.03953(17) 0.0409(5) Uani 1 1 d . . . . .
H1 H 0.136362 0.001566 -0.028395 0.049 Uiso 1 1 calc R U . . .
C3 C 0.21026(18) 0.23475(17) 0.07075(18) 0.0413(5) Uani 1 1 d . . . . .
H3 H 0.226166 0.214885 -0.018763 0.050 Uiso 1 1 calc R U . . .
C18 C 0.59784(18) 0.76856(17) 0.44015(18) 0.0434(5) Uani 1 1 d . . . . .
H18 H 0.617261 0.787426 0.531687 0.052 Uiso 1 1 calc R U . . .
C8 C 0.02977(19) 0.06857(18) 0.34576(17) 0.0456(5) Uani 1 1 d . . . . .
H8A H -0.020161 0.119148 0.408353 0.055 Uiso 1 1 calc R U . . .
H8B H 0.100244 0.040877 0.396909 0.055 Uiso 1 1 calc R U . . .
C6 C 0.16673(19) 0.29509(18) 0.32680(19) 0.0468(5) Uani 1 1 d . . . . .
H6 H 0.150883 0.317094 0.416066 0.056 Uiso 1 1 calc R U . . .
C4 C 0.27006(19) 0.36111(19) 0.1371(2) 0.0469(5) Uani 1 1 d . . . . .
H4 H 0.326336 0.426365 0.093986 0.056 Uiso 1 1 calc R U . . .
C9 C -0.07409(19) -0.05771(17) 0.28009(17) 0.0432(5) Uani 1 1 d . . . . .
H9A H -0.127823 -0.101310 0.347066 0.052 Uiso 1 1 calc R U . . .
H9B H -0.140310 -0.032953 0.221476 0.052 Uiso 1 1 calc R U . . .
C29 C 0.74380(19) 1.21515(18) 0.49148(19) 0.0467(5) Uani 1 1 d . . . . .
H29 H 0.773216 1.195171 0.571869 0.056 Uiso 1 1 calc R U . . .
C11 C -0.00910(19) -0.27967(18) 0.24000(19) 0.0490(5) Uani 1 1 d . . . . .
H11 H -0.057864 -0.301954 0.313875 0.059 Uiso 1 1 calc R U . . .
C16 C 0.5627(2) 0.99866(18) 0.46338(18) 0.0470(5) Uani 1 1 d . . . . .
H16 H 0.630861 0.998446 0.535558 0.056 Uiso 1 1 calc R U . . .
C24 C 0.4693(2) 1.06142(18) 0.21570(18) 0.0490(5) Uani 1 1 d . . . . .
H24A H 0.441562 1.106426 0.146012 0.059 Uiso 1 1 calc R U . . .
H24B H 0.388753 1.039400 0.269498 0.059 Uiso 1 1 calc R U . . .
C23 C 0.5047(2) 0.93289(18) 0.15478(18) 0.0491(5) Uani 1 1 d . . . . .
H23A H 0.586469 0.957448 0.103001 0.059 Uiso 1 1 calc R U . . .
H23B H 0.425983 0.881614 0.092982 0.059 Uiso 1 1 calc R U . . .
C5 C 0.2478(2) 0.3927(2) 0.2671(2) 0.0517(5) Uani 1 1 d . . . . .
H5 H 0.287570 0.479853 0.314456 0.062 Uiso 1 1 calc R U . . .
C19 C 0.60350(19) 0.64513(19) 0.3746(2) 0.0491(5) Uani 1 1 d . . . . .
H19 H 0.626089 0.579930 0.420228 0.059 Uiso 1 1 calc R U . . .
C21 C 0.54220(19) 0.71224(19) 0.1778(2) 0.0492(5) Uani 1 1 d . . . . .
H21 H 0.522084 0.691378 0.086404 0.059 Uiso 1 1 calc R U . . .
C20 C 0.57588(19) 0.6168(2) 0.2413(2) 0.0531(6) Uani 1 1 d . . . . .
H20 H 0.580173 0.532131 0.194105 0.064 Uiso 1 1 calc R U . . .
C26 C 0.6577(2) 1.27517(19) 0.2611(2) 0.0546(6) Uani 1 1 d . . . . .
H26 H 0.628384 1.296947 0.181550 0.065 Uiso 1 1 calc R U . . .
C13 C 0.1259(2) -0.33891(19) 0.0656(2) 0.0539(6) Uani 1 1 d . . . . .
H13 H 0.171261 -0.400567 0.018696 0.065 Uiso 1 1 calc R U . . .
C12 C 0.0555(2) -0.3708(2) 0.1728(2) 0.0556(6) Uani 1 1 d . . . . .
H12 H 0.051411 -0.454531 0.200134 0.067 Uiso 1 1 calc R U . . .
C28 C 0.8115(2) 1.33311(19) 0.4516(2) 0.0580(6) Uani 1 1 d . . . . .
H28 H 0.887362 1.393169 0.503730 0.070 Uiso 1 1 calc R U . . .
C27 C 0.7685(2) 1.3628(2) 0.3360(2) 0.0625(7) Uani 1 1 d . . . . .
H27 H 0.814725 1.443489 0.307672 0.075 Uiso 1 1 calc R U . . .

loop_
_atom_site_aniso_label
_atom_site_aniso_U_11
_atom_site_aniso_U_22
_atom_site_aniso_U_33
_atom_site_aniso_U_23
_atom_site_aniso_U_13
_atom_site_aniso_U_12
C15 0.0256(9) 0.0403(11) 0.0415(11) 0.0054(9) -0.0052(8) 0.0056(8)
C7 0.0300(10) 0.0426(11) 0.0438(12) 0.0050(10) -0.0021(9) 0.0144(8)
C2 0.0319(10) 0.0402(11) 0.0407(12) 0.0069(9) -0.0033(9) 0.0134(8)
C10 0.0302(10) 0.0439(12) 0.0444(12) 0.0105(10) -0.0029(9) 0.0059(8)
C30 0.0340(10) 0.0398(11) 0.0427(12) 0.0084(10) 0.0097(9) 0.0140(8)
C22 0.0298(10) 0.0429(12) 0.0455(12) 0.0031(10) 0.0036(9) 0.0034(8)
C25 0.0423(11) 0.0425(12) 0.0472(12) 0.0097(10) 0.0105(10) 0.0184(9)
C17 0.0319(10) 0.0372(11) 0.0455(13) 0.0052(10) 0.0085(9) 0.0057(8)
C14 0.0352(10) 0.0454(12) 0.0489(13) 0.0053(10) -0.0013(9) 0.0088(9)
C1 0.0422(11) 0.0394(11) 0.0401(12) 0.0059(9) -0.0037(9) 0.0089(9)
C3 0.0355(10) 0.0450(12) 0.0430(12) 0.0075(10) -0.0029(9) 0.0093(9)
C18 0.0376(11) 0.0440(12) 0.0494(13) 0.0077(10) 0.0079(9) 0.0106(9)
C8 0.0445(11) 0.0519(12) 0.0415(12) 0.0055(10) 0.0042(9) 0.0151(10)
C6 0.0452(12) 0.0486(13) 0.0455(13) -0.0024(11) -0.0021(10) 0.0164(10)
C4 0.0391(11) 0.0429(12) 0.0555(14) 0.0072(11) -0.0026(10) 0.0049(9)
C9 0.0380(10) 0.0534(12) 0.0395(11) 0.0134(10) 0.0052(9) 0.0099(9)
C29 0.0392(11) 0.0454(12) 0.0566(13) 0.0061(11) 0.0053(10) 0.0141(9)
C11 0.0441(12) 0.0487(13) 0.0527(13) 0.0150(11) -0.0025(10) 0.0047(10)
C16 0.0512(12) 0.0443(12) 0.0458(12) 0.0084(10) 0.0134(9) 0.0108(10)
C24 0.0490(12) 0.0610(14) 0.0425(12) 0.0133(11) 0.0047(10) 0.0210(11)
C23 0.0442(12) 0.0574(13) 0.0437(12) 0.0048(11) -0.0009(9) 0.0112(10)
C5 0.0448(12) 0.0444(13) 0.0604(14) -0.0017(11) -0.0049(11) 0.0078(10)
C19 0.0395(11) 0.0455(13) 0.0630(15) 0.0068(11) 0.0027(10) 0.0133(10)
C21 0.0392(11) 0.0503(13) 0.0524(14) -0.0033(11) -0.0006(10) 0.0078(9)
C20 0.0432(12) 0.0465(13) 0.0662(16) -0.0052(12) 0.0012(11) 0.0140(10)
C26 0.0692(16) 0.0469(13) 0.0581(15) 0.0215(12) 0.0219(12) 0.0249(12)
C13 0.0494(13) 0.0481(13) 0.0665(15) 0.0068(12) -0.0034(11) 0.0186(10)
C12 0.0563(13) 0.0443(13) 0.0685(15) 0.0178(12) -0.0073(12) 0.0125(11)
C28 0.0410(12) 0.0483(14) 0.0799(17) 0.0036(13) 0.0131(12) 0.0050(10)
C27 0.0655(16) 0.0415(14) 0.0821(18) 0.0159(13) 0.0325(14) 0.0098(11)

_geom_special_details            
;
 All esds (except the esd in the dihedral angle between two l.s. planes)
 are estimated using the full covariance matrix.  The cell esds are taken
 into account individually in the estimation of esds in distances, angles
 and torsion angles; correlations between esds in cell parameters are only
 used when they are defined by crystal symmetry.  An approximate (isotropic)
 treatment of cell esds is used for estimating esds involving l.s. planes.
;
loop_
_geom_bond_atom_site_label_1
_geom_bond_atom_site_label_2
_geom_bond_distance
_geom_bond_site_symmetry_2
_geom_bond_publ_flag
C15 C10 1.400(2) . ?
C15 C14 1.390(2) . ?
C15 C1 1.506(2) . ?
C7 C2 1.407(2) . ?
C7 C8 1.515(2) . ?
C7 C6 1.403(2) . ?
C2 C1 1.511(2) . ?
C2 C3 1.395(2) . ?
C10 C9 1.507(2) . ?
C10 C11 1.390(2) . ?
C30 C25 1.404(2) . ?
C30 C29 1.386(2) . ?
C30 C16 1.501(2) . ?
C22 C17 1.403(2) . ?
C22 C23 1.516(2) . ?
C22 C21 1.397(2) . ?
C25 C24 1.502(2) . ?
C25 C26 1.383(2) . ?
C17 C18 1.401(2) . ?
C17 C16 1.509(2) . ?
C14 H14 0.9500 . ?
C14 C13 1.380(2) . ?
C1 C1 1.533(3) 2 ?
C1 H1 1.0000 . ?
C3 H3 0.9500 . ?
C3 C4 1.373(2) . ?
C18 H18 0.9500 . ?
C18 C19 1.371(2) . ?
C8 H8A 0.9900 . ?
C8 H8B 0.9900 . ?
C8 C9 1.516(2) . ?
C6 H6 0.9500 . ?
C6 C5 1.377(2) . ?
C4 H4 0.9500 . ?
C4 C5 1.381(2) . ?
C9 H9A 0.9900 . ?
C9 H9B 0.9900 . ?
C29 H29 0.9500 . ?
C29 C28 1.382(2) . ?
C11 H11 0.9500 . ?
C11 C12 1.379(2) . ?
C16 C16 1.478(3) 2_676 ?
C16 H16 1.0000 . ?
C24 H24A 0.9900 . ?
C24 H24B 0.9900 . ?
C24 C23 1.510(2) . ?
C23 H23A 0.9900 . ?
C23 H23B 0.9900 . ?
C5 H5 0.9500 . ?
C19 H19 0.9500 . ?
C19 C20 1.383(2) . ?
C21 H21 0.9500 . ?
C21 C20 1.373(2) . ?
C20 H20 0.9500 . ?
C26 H26 0.9500 . ?
C26 C27 1.382(3) . ?
C13 H13 0.9500 . ?
C13 C12 1.375(3) . ?
C12 H12 0.9500 . ?
C28 H28 0.9500 . ?
C28 C27 1.373(3) . ?
C27 H27 0.9500 . ?

loop_
_geom_angle_atom_site_label_1
_geom_angle_atom_site_label_2
_geom_angle_atom_site_label_3
_geom_angle
_geom_angle_site_symmetry_1
_geom_angle_site_symmetry_3
_geom_angle_publ_flag
C10 C15 C1 122.60(16) . . ?
C14 C15 C10 118.57(16) . . ?
C14 C15 C1 118.71(16) . . ?
C2 C7 C8 126.65(17) . . ?
C6 C7 C2 118.15(17) . . ?
C6 C7 C8 115.15(17) . . ?
C7 C2 C1 126.49(16) . . ?
C3 C2 C7 117.67(17) . . ?
C3 C2 C1 115.83(16) . . ?
C15 C10 C9 120.63(15) . . ?
C11 C10 C15 118.86(17) . . ?
C11 C10 C9 120.51(16) . . ?
C25 C30 C16 121.05(18) . . ?
C29 C30 C25 119.32(17) . . ?
C29 C30 C16 119.62(17) . . ?
C17 C22 C23 126.92(16) . . ?
C21 C22 C17 118.25(17) . . ?
C21 C22 C23 114.78(17) . . ?
C30 C25 C24 120.54(17) . . ?
C26 C25 C30 118.43(19) . . ?
C26 C25 C24 121.02(18) . . ?
C22 C17 C16 125.64(16) . . ?
C18 C17 C22 118.02(16) . . ?
C18 C17 C16 116.34(17) . . ?
C15 C14 H14 119.2 . . ?
C13 C14 C15 121.60(18) . . ?
C13 C14 H14 119.2 . . ?
C15 C1 C2 117.19(14) . . ?
C15 C1 C1 114.07(18) . 2 ?
C15 C1 H1 102.7 . . ?
C2 C1 C1 114.58(17) . 2 ?
C2 C1 H1 102.7 . . ?
C1 C1 H1 102.7 2 . ?
C2 C3 H3 118.4 . . ?
C4 C3 C2 123.14(18) . . ?
C4 C3 H3 118.4 . . ?
C17 C18 H18 118.6 . . ?
C19 C18 C17 122.71(19) . . ?
C19 C18 H18 118.6 . . ?
C7 C8 H8A 107.7 . . ?
C7 C8 H8B 107.7 . . ?
C7 C8 C9 118.44(15) . . ?
H8A C8 H8B 107.1 . . ?
C9 C8 H8A 107.7 . . ?
C9 C8 H8B 107.7 . . ?
C7 C6 H6 118.6 . . ?
C5 C6 C7 122.88(19) . . ?
C5 C6 H6 118.6 . . ?
C3 C4 H4 120.2 . . ?
C3 C4 C5 119.51(19) . . ?
C5 C4 H4 120.2 . . ?
C10 C9 C8 112.42(15) . . ?
C10 C9 H9A 109.1 . . ?
C10 C9 H9B 109.1 . . ?
C8 C9 H9A 109.1 . . ?
C8 C9 H9B 109.1 . . ?
H9A C9 H9B 107.9 . . ?
C30 C29 H29 119.4 . . ?
C28 C29 C30 121.24(19) . . ?
C28 C29 H29 119.4 . . ?
C10 C11 H11 119.1 . . ?
C12 C11 C10 121.87(18) . . ?
C12 C11 H11 119.1 . . ?
C30 C16 C17 116.82(14) . . ?
C30 C16 H16 100.2 . . ?
C17 C16 H16 100.2 . . ?
C16 C16 C30 117.17(19) 2_676 . ?
C16 C16 C17 116.8(2) 2_676 . ?
C16 C16 H16 100.2 2_676 . ?
C25 C24 H24A 109.0 . . ?
C25 C24 H24B 109.0 . . ?
C25 C24 C23 112.73(15) . . ?
H24A C24 H24B 107.8 . . ?
C23 C24 H24A 109.0 . . ?
C23 C24 H24B 109.0 . . ?
C22 C23 H23A 107.6 . . ?
C22 C23 H23B 107.6 . . ?
C24 C23 C22 118.87(15) . . ?
C24 C23 H23A 107.6 . . ?
C24 C23 H23B 107.6 . . ?
H23A C23 H23B 107.0 . . ?
C6 C5 C4 118.62(19) . . ?
C6 C5 H5 120.7 . . ?
C4 C5 H5 120.7 . . ?
C18 C19 H19 120.4 . . ?
C18 C19 C20 119.11(19) . . ?
C20 C19 H19 120.4 . . ?
C22 C21 H21 118.7 . . ?
C20 C21 C22 122.57(19) . . ?
C20 C21 H21 118.7 . . ?
C19 C20 H20 120.3 . . ?
C21 C20 C19 119.33(18) . . ?
C21 C20 H20 120.3 . . ?
C25 C26 H26 119.2 . . ?
C27 C26 C25 121.6(2) . . ?
C27 C26 H26 119.2 . . ?
C14 C13 H13 120.0 . . ?
C12 C13 C14 119.92(19) . . ?
C12 C13 H13 120.0 . . ?
C11 C12 H12 120.4 . . ?
C13 C12 C11 119.18(19) . . ?
C13 C12 H12 120.4 . . ?
C29 C28 H28 120.2 . . ?
C27 C28 C29 119.5(2) . . ?
C27 C28 H28 120.2 . . ?
C26 C27 H27 120.1 . . ?
C28 C27 C26 119.8(2) . . ?
C28 C27 H27 120.1 . . ?

loop_
_geom_torsion_atom_site_label_1
_geom_torsion_atom_site_label_2
_geom_torsion_atom_site_label_3
_geom_torsion_atom_site_label_4
_geom_torsion
_geom_torsion_site_symmetry_1
_geom_torsion_site_symmetry_2
_geom_torsion_site_symmetry_3
_geom_torsion_site_symmetry_4
_geom_torsion_publ_flag
C15 C10 C9 C8 -65.5(2) . . . . ?
C15 C10 C11 C12 0.7(3) . . . . ?
C15 C14 C13 C12 0.3(3) . . . . ?
C7 C2 C1 C15 -41.6(2) . . . . ?
C7 C2 C1 C1 96.0(2) . . . 2 ?
C7 C2 C3 C4 -0.9(3) . . . . ?
C7 C8 C9 C10 69.1(2) . . . . ?
C7 C6 C5 C4 0.5(3) . . . . ?
C2 C7 C8 C9 -21.5(3) . . . . ?
C2 C7 C6 C5 -1.8(3) . . . . ?
C2 C3 C4 C5 -0.4(3) . . . . ?
C10 C15 C14 C13 0.2(3) . . . . ?
C10 C15 C1 C2 60.2(2) . . . . ?
C10 C15 C1 C1 -77.7(2) . . . 2 ?
C10 C11 C12 C13 -0.2(3) . . . . ?
C30 C25 C24 C23 -68.6(2) . . . . ?
C30 C25 C26 C27 -0.4(3) . . . . ?
C30 C29 C28 C27 0.6(3) . . . . ?
C22 C17 C18 C19 -0.1(3) . . . . ?
C22 C17 C16 C30 -45.4(2) . . . . ?
C22 C17 C16 C16 100.6(2) . . . 2_676 ?
C22 C21 C20 C19 0.9(3) . . . . ?
C25 C30 C29 C28 -1.3(3) . . . . ?
C25 C30 C16 C17 61.5(2) . . . . ?
C25 C30 C16 C16 -84.4(3) . . . 2_676 ?
C25 C24 C23 C22 64.8(2) . . . . ?
C25 C26 C27 C28 -0.4(3) . . . . ?
C17 C22 C23 C24 -14.0(3) . . . . ?
C17 C22 C21 C20 -0.8(3) . . . . ?
C17 C18 C19 C20 0.2(3) . . . . ?
C14 C15 C10 C9 178.71(16) . . . . ?
C14 C15 C10 C11 -0.7(2) . . . . ?
C14 C15 C1 C2 -123.84(18) . . . . ?
C14 C15 C1 C1 98.3(2) . . . 2 ?
C14 C13 C12 C11 -0.3(3) . . . . ?
C1 C15 C10 C9 -5.3(2) . . . . ?
C1 C15 C10 C11 175.33(16) . . . . ?
C1 C15 C14 C13 -175.97(15) . . . . ?
C1 C2 C3 C4 178.41(15) . . . . ?
C3 C2 C1 C15 139.07(16) . . . . ?
C3 C2 C1 C1 -83.3(2) . . . 2 ?
C3 C4 C5 C6 0.6(3) . . . . ?
C18 C17 C16 C30 134.53(17) . . . . ?
C18 C17 C16 C16 -79.5(3) . . . 2_676 ?
C18 C19 C20 C21 -0.6(3) . . . . ?
C8 C7 C2 C1 5.6(3) . . . . ?
C8 C7 C2 C3 -175.17(16) . . . . ?
C8 C7 C6 C5 175.66(16) . . . . ?
C6 C7 C2 C1 -177.32(15) . . . . ?
C6 C7 C2 C3 1.9(2) . . . . ?
C6 C7 C8 C9 161.33(16) . . . . ?
C9 C10 C11 C12 -178.72(18) . . . . ?
C29 C30 C25 C24 -179.85(15) . . . . ?
C29 C30 C25 C26 1.2(2) . . . . ?
C29 C30 C16 C17 -120.09(19) . . . . ?
C29 C30 C16 C16 94.0(3) . . . 2_676 ?
C29 C28 C27 C26 0.3(3) . . . . ?
C11 C10 C9 C8 113.90(18) . . . . ?
C16 C30 C25 C24 -1.4(2) . . . . ?
C16 C30 C25 C26 179.68(15) . . . . ?
C16 C30 C29 C28 -179.82(14) . . . . ?
C16 C17 C18 C19 180.00(15) . . . . ?
C24 C25 C26 C27 -179.30(17) . . . . ?
C23 C22 C17 C18 -177.06(16) . . . . ?
C23 C22 C17 C16 2.9(3) . . . . ?
C23 C22 C21 C20 176.95(16) . . . . ?
C21 C22 C17 C18 0.3(2) . . . . ?
C21 C22 C17 C16 -179.76(16) . . . . ?
C21 C22 C23 C24 168.55(16) . . . . ?
C26 C25 C24 C23 110.25(19) . . . . ?

_shelx_res_file                  
;
TITL shelx_trans_a.res in P-1
    shelx_trans.res
    created by SHELXL-2018/3 at 10:37:59 on 24-Sep-2021
REM Old TITL BDH_acetonhex_1_
REM SHELXT solution in P-1: R1 0.167, Rweak 0.014, Alpha 0.037
REM <I/s> 0.000 for 0 systematic absences, Orientation as input
REM Formula found by SHELXT: C30
CELL 1.5418 9.9103 10.3946 10.4347 98.955 91.413 103.689
ZERR 2 0.0012 0.0013 0.0013 0.007 0.006 0.007
LATT 1
SFAC C H
UNIT 60 52

L.S. 4 0 0
PLAN  5
TEMP -100
BOND
list 4
fmap 2 53
acta
MORE -1
CONF
BOND $H
REM <olex2.extras>
REM <HklSrc "%./shelx_trans.hkl">
REM </olex2.extras>

WGHT    0.063200
FVAR       1.10246
C15   1    0.065876   -0.124374    0.093009    11.00000    0.02556    0.04029 =
         0.04150    0.00541   -0.00517    0.00559
C7    1    0.106500    0.164605    0.261485    11.00000    0.03001    0.04257 =
         0.04379    0.00497   -0.00206    0.01442
C2    1    0.127240    0.134096    0.128428    11.00000    0.03189    0.04015 =
         0.04068    0.00685   -0.00333    0.01343
C10   1   -0.004891   -0.156188    0.202767    11.00000    0.03023    0.04389 =
         0.04445    0.01049   -0.00292    0.00588
C30   1    0.633798    1.125488    0.416441    11.00000    0.03403    0.03976 =
         0.04271    0.00837    0.00970    0.01395
C22   1    0.536346    0.838834    0.242416    11.00000    0.02981    0.04288 =
         0.04551    0.00312    0.00357    0.00336
C25   1    0.588519    1.156486    0.298998    11.00000    0.04228    0.04254 =
         0.04716    0.00969    0.01052    0.01840
C17   1    0.564598    0.868040    0.377674    11.00000    0.03189    0.03717 =
         0.04548    0.00520    0.00854    0.00572
C14   1    0.130478   -0.217249    0.026327    11.00000    0.03520    0.04540 =
         0.04894    0.00529   -0.00129    0.00876
AFIX  43
H14   2    0.178989   -0.196481   -0.048108    11.00000   -1.20000
AFIX   0
C1    1    0.066995    0.002368    0.039535    11.00000    0.04222    0.03941 =
         0.04010    0.00594   -0.00373    0.00888
AFIX  13
H1    2    0.136362    0.001566   -0.028395    11.00000   -1.20000
AFIX   0
C3    1    0.210261    0.234751    0.070748    11.00000    0.03546    0.04505 =
         0.04299    0.00745   -0.00291    0.00934
AFIX  43
H3    2    0.226166    0.214885   -0.018763    11.00000   -1.20000
AFIX   0

C18   1    0.597842    0.768559    0.440154    11.00000    0.03758    0.04396 =
         0.04937    0.00765    0.00794    0.01062
AFIX  43
H18   2    0.617261    0.787426    0.531687    11.00000   -1.20000
AFIX   0

C8    1    0.029770    0.068567    0.345757    11.00000    0.04453    0.05189 =
         0.04146    0.00548    0.00422    0.01515
AFIX  23
H8A   2   -0.020161    0.119148    0.408353    11.00000   -1.20000
H8B   2    0.100244    0.040877    0.396909    11.00000   -1.20000
AFIX   0
C6    1    0.166726    0.295094    0.326798    11.00000    0.04519    0.04865 =
         0.04553   -0.00244   -0.00210    0.01642
AFIX  43
H6    2    0.150883    0.317094    0.416066    11.00000   -1.20000
AFIX   0
C4    1    0.270055    0.361109    0.137150    11.00000    0.03911    0.04291 =
         0.05555    0.00719   -0.00257    0.00489
AFIX  43
H4    2    0.326336    0.426365    0.093986    11.00000   -1.20000
AFIX   0
C9    1   -0.074092   -0.057713    0.280088    11.00000    0.03804    0.05344 =
         0.03950    0.01340    0.00520    0.00991
AFIX  23
H9A   2   -0.127823   -0.101310    0.347066    11.00000   -1.20000
H9B   2   -0.140310   -0.032953    0.221476    11.00000   -1.20000
AFIX   0

C29   1    0.743803    1.215146    0.491482    11.00000    0.03918    0.04544 =
         0.05665    0.00610    0.00532    0.01407
AFIX  43
H29   2    0.773216    1.195171    0.571869    11.00000   -1.20000
AFIX   0

C11   1   -0.009097   -0.279674    0.239995    11.00000    0.04407    0.04869 =
         0.05272    0.01499   -0.00247    0.00466
AFIX  43
H11   2   -0.057864   -0.301954    0.313875    11.00000   -1.20000
AFIX   0

C16   1    0.562680    0.998659    0.463376    11.00000    0.05123    0.04429 =
         0.04584    0.00845    0.01342    0.01080
AFIX  13
H16   2    0.630861    0.998446    0.535558    11.00000   -1.20000
AFIX   0
C24   1    0.469288    1.061420    0.215704    11.00000    0.04899    0.06098 =
         0.04249    0.01328    0.00471    0.02096
AFIX  23
H24A  2    0.441562    1.106426    0.146012    11.00000   -1.20000
H24B  2    0.388753    1.039400    0.269498    11.00000   -1.20000
AFIX   0
C23   1    0.504720    0.932887    0.154780    11.00000    0.04425    0.05741 =
         0.04371    0.00477   -0.00088    0.01121
AFIX  23
H23A  2    0.586469    0.957448    0.103001    11.00000   -1.20000
H23B  2    0.425983    0.881614    0.092982    11.00000   -1.20000
AFIX   0

C5    1    0.247794    0.392662    0.267149    11.00000    0.04481    0.04442 =
         0.06042   -0.00174   -0.00495    0.00784
AFIX  43
H5    2    0.287570    0.479853    0.314456    11.00000   -1.20000
AFIX   0

C19   1    0.603501    0.645127    0.374648    11.00000    0.03955    0.04554 =
         0.06296    0.00682    0.00273    0.01334
AFIX  43
H19   2    0.626089    0.579930    0.420228    11.00000   -1.20000
AFIX   0
C21   1    0.542197    0.712241    0.177823    11.00000    0.03916    0.05029 =
         0.05242   -0.00326   -0.00058    0.00782
AFIX  43
H21   2    0.522084    0.691378    0.086404    11.00000   -1.20000
AFIX   0
C20   1    0.575880    0.616788    0.241295    11.00000    0.04315    0.04651 =
         0.06622   -0.00521    0.00118    0.01404
AFIX  43
H20   2    0.580173    0.532131    0.194105    11.00000   -1.20000
AFIX   0
C26   1    0.657735    1.275173    0.261094    11.00000    0.06924    0.04690 =
         0.05815    0.02146    0.02191    0.02491
AFIX  43
H26   2    0.628384    1.296947    0.181550    11.00000   -1.20000
AFIX   0

C13   1    0.125867   -0.338909    0.065617    11.00000    0.04935    0.04806 =
         0.06650    0.00680   -0.00345    0.01857
AFIX  43
H13   2    0.171261   -0.400567    0.018696    11.00000   -1.20000
AFIX   0
C12   1    0.055484   -0.370773    0.172768    11.00000    0.05634    0.04429 =
         0.06850    0.01779   -0.00725    0.01251
AFIX  43
H12   2    0.051411   -0.454531    0.200134    11.00000   -1.20000
AFIX   0

C28   1    0.811550    1.333109    0.451572    11.00000    0.04098    0.04831 =
         0.07993    0.00356    0.01307    0.00504
AFIX  43
H28   2    0.887362    1.393169    0.503730    11.00000   -1.20000
AFIX   0
C27   1    0.768490    1.362837    0.336038    11.00000    0.06555    0.04147 =
         0.08212    0.01591    0.03246    0.00984
AFIX  43
H27   2    0.814725    1.443489    0.307672    11.00000   -1.20000
AFIX   0
HKLF 4


REM  shelx_trans_a.res in P-1
REM wR2 = 0.1241, GooF = S = 0.948, Restrained GooF = 0.948 for all data
REM R1 = 0.0485 for 2309 Fo > 4sig(Fo) and 0.0816 for all 3689 data
REM 271 parameters refined using 0 restraints

END

WGHT      0.0632      0.0000

REM Highest difference peak  0.134,  deepest hole -0.216,  1-sigma level  0.044
Q1    1   0.2790  0.9173  0.2934  11.00000  0.05    0.13
Q2    1   0.2645  0.9923  0.2459  11.00000  0.05    0.13
Q3    1  -0.1418  0.0284  0.2493  11.00000  0.05    0.13
Q4    1   0.2000 -0.4041  0.0848  11.00000  0.05    0.12
Q5    1   0.2514  0.2051  0.3660  11.00000  0.05    0.12
;
_shelx_res_checksum              40185
_olex2_submission_special_instructions 'No special instructions were received'
_exptl_crystal_recrystallization_method 'Vapour deposition'
####################################################################### 
# 
# This file contains crystal structure data downloaded from the 
# Cambridge Structural Database (CSD) hosted by the Cambridge 
# Crystallographic Data Centre (CCDC).
# 
# Full information about CCDC data access policies and citation 
# guidelines are available at http://www.ccdc.cam.ac.uk/access/V1 
# 
# Audit and citation data items may have been added by the CCDC. 
# Please retain this information to preserve the provenance of 
# this file and to allow appropriate attribution of the data. 
# 
#######################################################################

data_18
_database_code_depnum_ccdc_archive 'CCDC 2159413'
loop_
_audit_author_name
_audit_author_address
'Kenta Kato'
;Waseda University
Japan
;
_audit_update_record             
;
2022-04-20 deposited with the CCDC.	2022-08-22 downloaded from the CCDC.
;
_audit_creation_date             2022-03-10
_audit_creation_method           
;
Olex2 1.2
(compiled 2018.05.29 svn.r3508 for OlexSys, GUI svn.r5506)
;
_shelx_SHELXL_version_number     2018/3
_pubs_section_references         
;
Dolomanov, O.V., Bourhis, L.J., Gildea, R.J, Howard, J.A.K. & Puschmann, H.
 (2009), J. Appl. Cryst. 42, 339-341.

Sheldrick, G.M. (2015). Acta Cryst. A71, 3-8.

Sheldrick, G.M. (2015). Acta Cryst. C71, 3-8.
;
_chemical_name_common            ?
_chemical_name_systematic        ?
_chemical_formula_moiety         'C27 H20 O'
_chemical_formula_sum            'C27 H20 O'
_chemical_formula_weight         360.43
_chemical_absolute_configuration ?
_chemical_melting_point          ?
_chemical_oxdiff_formula         C27H20O
loop_
_atom_type_symbol
_atom_type_description
_atom_type_scat_dispersion_real
_atom_type_scat_dispersion_imag
_atom_type_scat_source
C C 0.0181 0.0091 'International Tables Vol C Tables 4.2.6.8 and 6.1.1.4'
H H 0.0000 0.0000 'International Tables Vol C Tables 4.2.6.8 and 6.1.1.4'
O O 0.0492 0.0322 'International Tables Vol C Tables 4.2.6.8 and 6.1.1.4'

_shelx_space_group_comment       
;
The symmetry employed for this shelxl refinement is uniquely defined
by the following loop, which should always be used as a source of
symmetry information in preference to the above space-group names.
They are only intended as comments.
;
_space_group_crystal_system      monoclinic
_space_group_IT_number           4
_space_group_name_H-M_alt        'P 1 21 1'
_space_group_name_Hall           'P 2yb'
loop_
_space_group_symop_operation_xyz
'x, y, z'
'-x, y+1/2, -z'

_cell_length_a                   7.33910(10)
_cell_length_b                   10.8689(2)
_cell_length_c                   11.7668(2)
_cell_angle_alpha                90
_cell_angle_beta                 96.0850(10)
_cell_angle_gamma                90
_cell_volume                     933.33(3)
_cell_formula_units_Z            2
_cell_measurement_reflns_used    7392
_cell_measurement_temperature    100.00(10)
_cell_measurement_theta_max      73.8910
_cell_measurement_theta_min      3.7820
_shelx_estimated_absorpt_T_max   0.971
_shelx_estimated_absorpt_T_min   0.853
_exptl_absorpt_coefficient_mu    0.588
_exptl_absorpt_correction_T_max  1.000
_exptl_absorpt_correction_T_min  0.611
_exptl_absorpt_correction_type   gaussian
_exptl_absorpt_process_details   
;
CrysAlisPro 1.171.41.121a (Rigaku Oxford Diffraction, 2021)
Numerical absorption correction based on gaussian integration over
a multifaceted crystal model
Empirical absorption correction using spherical harmonics,
implemented in SCALE3 ABSPACK scaling algorithm.
;
_exptl_absorpt_special_details   ?
_exptl_crystal_colour            'clear colourless'
_exptl_crystal_density_diffrn    1.283
_exptl_crystal_density_meas      ?
_exptl_crystal_density_method    ?
_exptl_crystal_description       plate
_exptl_crystal_F_000             380
loop_
_exptl_crystal_face_index_h
_exptl_crystal_face_index_k
_exptl_crystal_face_index_l
_exptl_crystal_face_perp_dist
0 7 -2 0.0378
0 2 7 0.0225
0 -6 3 0.0449
0 -2 -7 0.0246
0 6 -3 0.0374
5 1 -1 0.1141
0 -6 3 0.0397
-5 -1 1 0.1664

_exptl_crystal_size_max          0.28
_exptl_crystal_size_mid          0.09
_exptl_crystal_size_min          0.05
loop_
_exptl_oxdiff_crystal_face_indexfrac_h
_exptl_oxdiff_crystal_face_indexfrac_k
_exptl_oxdiff_crystal_face_indexfrac_l
_exptl_oxdiff_crystal_face_x
_exptl_oxdiff_crystal_face_y
_exptl_oxdiff_crystal_face_z
-0.4427 6.7459 -2.0165 -0.1565 -0.0169 0.9875
0.1333 2.4158 7.1129 -0.9926 -0.0793 -0.0921
0.4576 -6.4955 2.7822 0.0502 0.0084 -0.9987
-0.1644 -1.9514 -7.2686 0.9838 0.0783 0.1611
-0.4405 6.3401 -3.1702 0.0051 -0.0088 0.9999
4.7438 0.5350 -1.2391 0.0800 -0.9968 -0.0092
-0.2348 -6.3520 3.3136 -0.0164 0.1497 -0.9886
-4.7438 -0.5350 1.2391 -0.0800 0.9968 0.0092

_exptl_transmission_factor_max   ?
_exptl_transmission_factor_min   ?
_diffrn_reflns_av_R_equivalents  0.0401
_diffrn_reflns_av_unetI/netI     0.0401
_diffrn_reflns_Laue_measured_fraction_full 0.999
_diffrn_reflns_Laue_measured_fraction_max 0.945
_diffrn_reflns_limit_h_max       9
_diffrn_reflns_limit_h_min       -8
_diffrn_reflns_limit_k_max       13
_diffrn_reflns_limit_k_min       -12
_diffrn_reflns_limit_l_max       14
_diffrn_reflns_limit_l_min       -14
_diffrn_reflns_number            11335
_diffrn_reflns_point_group_measured_fraction_full 0.991
_diffrn_reflns_point_group_measured_fraction_max 0.915
_diffrn_reflns_theta_full        67.684
_diffrn_reflns_theta_max         75.083
_diffrn_reflns_theta_min         3.778
_diffrn_ambient_environment      N~2~
_diffrn_ambient_temperature      100.00(10)
_diffrn_detector                 'Hybrid Pixel Array Detector'
_diffrn_detector_area_resol_mean 10.0000
_diffrn_detector_type            HyPix
_diffrn_measured_fraction_theta_full 0.999
_diffrn_measured_fraction_theta_max 0.945
_diffrn_measurement_details      
;
List of Runs (angles in degrees, time in seconds):

  # Type    Start    End  Width  t~exp~   \w     \q     \k     \f   Frames
#--------------------------------------------------------------------------
  1  \w     21.00  69.00   0.50    0.05    --   43.05  57.00 150.00   96
  2  \w     61.00  86.00   0.50    0.05    --   43.05  34.00  94.00   50
  3  \w     96.00 121.00   0.50    0.17    --  108.01  34.00  94.00   50
  4  \w    132.00 159.00   0.50    0.17    --  108.01  34.00  94.00   54
  5  \w     44.00  97.00   0.50    0.17    --  108.01 -77.00 -60.00  106
  6  \w     43.00  68.00   0.50    0.17    --  108.01 -61.00 120.00   50
  7  \w     42.00  67.00   0.50    0.17    --  108.01 -61.00  60.00   50
  8  \w     34.00  61.00   0.50    0.17    --  108.01 -61.00  30.00   54
  9  \w     36.00  66.00   0.50    0.17    --  108.01 -61.00   0.00   60
 10  \w     35.00  60.00   0.50    0.17    --  108.01 -61.00-180.00   50
 11  \w    -36.00  32.00   0.50    0.05    --   43.05 -19.00-180.00  136
 12  \w    -17.00  16.00   0.50    0.05    --   43.05 -34.00 -63.00   66
 13  \w     35.00  61.00   0.50    0.05    --   43.05-125.00-180.00   52
 14  \w     38.00  64.00   0.50    0.17    --  108.01-125.00-180.00   52
 15  \w     80.00 108.00   0.50    0.17    --  108.01-125.00-180.00   56
 16  \w    -50.00 -21.00   0.50    0.17    --  -96.00  45.00-180.00   58
 17  \w    -70.00 -22.00   0.50    0.17    --  -96.00  61.00-150.00   96
 18  \w    -51.00 -21.00   0.50    0.17    --  -96.00  45.00-150.00   60
 19  \w    -47.00 -21.00   0.50    0.17    --  -96.00  45.00-120.00   52
 20  \w     -5.00  34.00   0.50    0.05    --  -43.05  34.00  94.00   78
 21  \w    -42.00  -9.00   0.50    0.05    --  -43.05  34.00  94.00   66
 22  \w    -65.00 -22.00   0.50    0.17    --  -96.00  61.00 -90.00   86
 23  \w    -52.00 -27.00   0.50    0.17    --  -96.00  45.00 -90.00   50
 24  \w   -173.00-120.00   0.50    0.17    --  -96.00 -34.00 -63.00  106
 25  \w   -169.00 -67.00   0.50    0.17    --  -96.00 -77.00-120.00  204
 26  \w    -92.00 -67.00   0.50    0.17    --  -96.00 -77.00-180.00   50
 27  \w    -73.00 -19.00   0.50    0.05    --  -43.05 -77.00-150.00  108
 28  \w    -93.00 -67.00   0.50    0.17    --  -96.00 -76.00-110.84   52
 29  \w   -112.00 -69.00   0.50    0.17    --  -96.00 -75.00-149.35   86
 30  \w   -161.00-135.00   0.50    0.17    --  -96.00 -75.00-149.35   52
 31  \w   -166.00-141.00   0.50    0.17    --  -96.00 -77.00 -90.00   50
 32  \w   -139.00 -68.00   0.50    0.17    --  -96.00 -77.00 -90.00  142
 33  \w    -96.00 -70.00   0.50    0.17    --  -96.00 -69.00-149.48   52
 34  \w    -95.00 -70.00   0.50    0.17    --  -96.00 -72.00-136.72   50
 35  \w   -140.00 -73.00   0.50    0.17    --  -96.00 -61.00-120.00  134
 36  \w    -93.00 -68.00   0.50    0.17    --  -96.00 -77.00 150.00   50
 37  \w    -95.00 -70.00   0.50    0.17    --  -96.00 -69.00 178.04   50
 38  \w   -105.00 -72.00   0.50    0.17    --  -96.00 -64.00 150.92   66
 39  \w   -169.00 -74.00   0.50    0.17    --  -96.00 -61.00 150.00  190
 40  \w   -127.00-102.00   0.50    0.17    --  -96.00 -61.00 -90.00   50
 41  \w    -97.00 -72.00   0.50    0.17    --  -96.00 -61.00-157.06   50
 42  \w    -97.00 -72.00   0.50    0.17    --  -96.00 -61.00-180.00   50
 43  \w   -147.00-107.00   0.50    0.17    --  -96.00 -61.00-180.00   80
 44  \w   -145.00-120.00   0.50    0.17    --  -96.00 -61.00-157.06   50
 45  \w   -117.00 -20.00   0.50    0.05    --  -43.05 -34.00 -63.00  194
 46  \w   -114.00 -74.00   0.50    0.17    --  -96.00 -34.00 -63.00   80
 47  \w   -149.00 -75.00   0.50    0.17    --  -96.00 -45.00 150.00  148
;
_diffrn_measurement_device       'four-circle diffractometer'
_diffrn_measurement_device_type  'XtaLAB Synergy, Dualflex, HyPix'
_diffrn_measurement_method       '\w scans'
_diffrn_orient_matrix_type       
'CrysAlisPro convention (1999,Acta A55,543-557)'
_diffrn_orient_matrix_UB_11      -0.0075847000
_diffrn_orient_matrix_UB_12      -0.0593470000
_diffrn_orient_matrix_UB_13      -0.1192477000
_diffrn_orient_matrix_UB_21      -0.2086472000
_diffrn_orient_matrix_UB_22      -0.0166725000
_diffrn_orient_matrix_UB_23      -0.0015810000
_diffrn_orient_matrix_UB_31      -0.0308952000
_diffrn_orient_matrix_UB_32      0.1276980000
_diffrn_orient_matrix_UB_33      -0.0557462000
_diffrn_oxdiff_digest_frames     
;
019297801f8be3fbb4ae3f79c9e5cab41903672ae5e
;
_diffrn_oxdiff_digest_hkl        
;
016fc47879ed0db1f98fffd81eb1f3db6bb4cf
;
_diffrn_radiation_monochromator  mirror
_diffrn_radiation_probe          x-ray
_diffrn_radiation_type           CuK\a
_diffrn_radiation_wavelength     1.54184
_diffrn_source                   'micro-focus sealed X-ray tube'
_diffrn_source_type              'PhotonJet (Cu) X-ray Source'
_reflns_Friedel_coverage         0.835
_reflns_Friedel_fraction_full    0.981
_reflns_Friedel_fraction_max     0.881
_reflns_number_gt                3382
_reflns_number_total             3526
_reflns_odcompleteness_completeness 99.94
_reflns_odcompleteness_iscentric 1
_reflns_odcompleteness_theta     66.97
_reflns_special_details          
;
 Reflections were merged by SHELXL according to the crystal
 class for the calculation of statistics and refinement.
 
 _reflns_Friedel_fraction is defined as the number of unique
 Friedel pairs measured divided by the number that would be
 possible theoretically, ignoring centric projections and
 systematic absences.
;
_reflns_threshold_expression     'I > 2\s(I)'
_computing_cell_refinement       'CrysAlisPro 1.171.41.121a (Rigaku OD, 2021)'
_computing_data_collection       'CrysAlisPro 1.171.41.121a (Rigaku OD, 2021)'
_computing_data_reduction        'CrysAlisPro 1.171.41.121a (Rigaku OD, 2021)'
_computing_molecular_graphics    'Olex2 (Dolomanov et al., 2009)'
_computing_publication_material  'Olex2 (Dolomanov et al., 2009)'
_computing_structure_refinement  'ShelXL (Sheldrick, 2015)'
_computing_structure_solution    'ShelXT (Sheldrick, 2015)'
_refine_diff_density_max         0.144
_refine_diff_density_min         -0.175
_refine_diff_density_rms         0.036
_refine_ls_abs_structure_details 
;
 Flack x determined using 1483 quotients [(I+)-(I-)]/[(I+)+(I-)]
 (Parsons, Flack and Wagner, Acta Cryst. B69 (2013) 249-259).
;
_refine_ls_abs_structure_Flack   -0.12(15)
_refine_ls_extinction_coef       .
_refine_ls_extinction_method     none
_refine_ls_goodness_of_fit_ref   1.043
_refine_ls_hydrogen_treatment    constr
_refine_ls_matrix_type           full
_refine_ls_number_parameters     253
_refine_ls_number_reflns         3526
_refine_ls_number_restraints     1
_refine_ls_R_factor_all          0.0331
_refine_ls_R_factor_gt           0.0315
_refine_ls_restrained_S_all      1.043
_refine_ls_shift/su_max          0.000
_refine_ls_shift/su_mean         0.000
_refine_ls_structure_factor_coef Fsqd
_refine_ls_weighting_details     
'w=1/[\s^2^(Fo^2^)+(0.0357P)^2^+0.1139P] where P=(Fo^2^+2Fc^2^)/3'
_refine_ls_weighting_scheme      calc
_refine_ls_wR_factor_gt          0.0761
_refine_ls_wR_factor_ref         0.0773
_refine_special_details          ?
_olex2_refinement_description    
;
1. Fixed Uiso
 At 1.2 times of:
  All C(H) groups
2.a Aromatic/amide H refined with riding coordinates:
 C13(H13), C7(H7), C9(H9), C26(H26), C3(H3), C5(H5), C16(H16), C10(H10),
 C19(H19), C4(H4), C21(H21), C6(H6), C18(H18), C25(H25), C17(H17), C11(H11),
 C15(H15), C24(H24), C12(H12), C23(H23)
;
_atom_sites_solution_hydrogens   geom
_atom_sites_solution_primary     dual
_atom_sites_solution_secondary   ?
loop_
_atom_site_label
_atom_site_type_symbol
_atom_site_fract_x
_atom_site_fract_y
_atom_site_fract_z
_atom_site_U_iso_or_equiv
_atom_site_adp_type
_atom_site_occupancy
_atom_site_site_symmetry_order
_atom_site_calc_flag
_atom_site_refinement_flags_posn
_atom_site_refinement_flags_adp
_atom_site_refinement_flags_occupancy
_atom_site_disorder_assembly
_atom_site_disorder_group
O1 O 0.43669(17) 0.59116(13) 0.66539(11) 0.0195(3) Uani 1 1 d . . . . .
C27 C 0.5232(3) 0.57810(19) 0.56802(16) 0.0192(4) Uani 1 1 d . . . . .
C20 C 0.2941(2) 0.50659(18) 0.65620(16) 0.0186(4) Uani 1 1 d . . . . .
C8 C 0.3429(2) 0.48400(18) 0.86421(16) 0.0193(4) Uani 1 1 d . . . . .
C13 C 0.3435(3) 0.55240(19) 0.96391(17) 0.0223(4) Uani 1 1 d . . . . .
H13 H 0.249658 0.611304 0.970782 0.027 Uiso 1 1 calc R . . . .
C7 C 0.0937(3) 0.28117(19) 0.82380(17) 0.0223(4) Uani 1 1 d . . . . .
H7 H 0.189983 0.282714 0.884479 0.027 Uiso 1 1 calc R . . . .
C9 C 0.4844(3) 0.39926(19) 0.85578(17) 0.0212(4) Uani 1 1 d . . . . .
H9 H 0.487581 0.353018 0.787505 0.025 Uiso 1 1 calc R . . . .
C22 C 0.4370(3) 0.48730(19) 0.49803(17) 0.0213(4) Uani 1 1 d . . . . .
C2 C 0.0699(2) 0.38076(18) 0.74985(16) 0.0195(4) Uani 1 1 d . . . . .
C1 C 0.1923(2) 0.49726(18) 0.76187(16) 0.0186(4) Uani 1 1 d . . . . .
C26 C 0.6745(3) 0.6437(2) 0.54333(17) 0.0227(4) Uani 1 1 d . . . . .
H26 H 0.729370 0.704909 0.593475 0.027 Uiso 1 1 calc R . . . .
C3 C -0.0752(3) 0.3771(2) 0.66236(17) 0.0224(4) Uani 1 1 d . . . . .
H3 H -0.095611 0.445129 0.611963 0.027 Uiso 1 1 calc R . . . .
C14 C 0.0702(3) 0.61025(19) 0.77629(16) 0.0201(4) Uani 1 1 d . . . . .
C5 C -0.1626(3) 0.1758(2) 0.72239(19) 0.0267(5) Uani 1 1 d . . . . .
H5 H -0.240462 0.105937 0.712789 0.032 Uiso 1 1 calc R . . . .
C16 C -0.1819(3) 0.7008(2) 0.86590(17) 0.0256(4) Uani 1 1 d . . . . .
H16 H -0.278009 0.691850 0.913387 0.031 Uiso 1 1 calc R . . . .
C10 C 0.6203(3) 0.3818(2) 0.94599(17) 0.0245(4) Uani 1 1 d . . . . .
H10 H 0.714731 0.323315 0.939317 0.029 Uiso 1 1 calc R . . . .
C19 C 0.0976(3) 0.72387(19) 0.72506(17) 0.0221(4) Uani 1 1 d . . . . .
H19 H 0.192274 0.732919 0.676505 0.027 Uiso 1 1 calc R . . . .
C4 C -0.1896(3) 0.2750(2) 0.64838(19) 0.0257(4) Uani 1 1 d . . . . .
H4 H -0.286402 0.273162 0.588034 0.031 Uiso 1 1 calc R . . . .
C21 C 0.2881(3) 0.44323(19) 0.55744(17) 0.0213(4) Uani 1 1 d . . . . .
H21 H 0.202086 0.381266 0.531871 0.026 Uiso 1 1 calc R . . . .
C6 C -0.0211(3) 0.17910(19) 0.81057(18) 0.0246(4) Uani 1 1 d . . . . .
H6 H -0.002722 0.111689 0.861892 0.029 Uiso 1 1 calc R . . . .
C18 C -0.0136(3) 0.8241(2) 0.74506(19) 0.0265(4) Uani 1 1 d . . . . .
H18 H 0.005485 0.900672 0.709332 0.032 Uiso 1 1 calc R . . . .
C25 C 0.7425(3) 0.6150(2) 0.44055(18) 0.0256(4) Uani 1 1 d . . . . .
H25 H 0.845879 0.658203 0.418969 0.031 Uiso 1 1 calc R . . . .
C17 C -0.1514(3) 0.8134(2) 0.81617(18) 0.0260(4) Uani 1 1 d . . . . .
H17 H -0.224297 0.882681 0.830748 0.031 Uiso 1 1 calc R . . . .
C11 C 0.6184(3) 0.4495(2) 1.04547(18) 0.0264(4) Uani 1 1 d . . . . .
H11 H 0.710641 0.437241 1.107388 0.032 Uiso 1 1 calc R . . . .
C15 C -0.0716(3) 0.6009(2) 0.84608(17) 0.0242(4) Uani 1 1 d . . . . .
H15 H -0.093120 0.524223 0.880963 0.029 Uiso 1 1 calc R . . . .
C24 C 0.6611(3) 0.5235(2) 0.36841(17) 0.0254(4) Uani 1 1 d . . . . .
H24 H 0.710797 0.505873 0.298875 0.030 Uiso 1 1 calc R . . . .
C12 C 0.4806(3) 0.5354(2) 1.05409(17) 0.0262(4) Uani 1 1 d . . . . .
H12 H 0.479657 0.582968 1.121779 0.031 Uiso 1 1 calc R . . . .
C23 C 0.5098(3) 0.4580(2) 0.39587(17) 0.0247(4) Uani 1 1 d . . . . .
H23 H 0.457022 0.394991 0.346955 0.030 Uiso 1 1 calc R . . . .

loop_
_atom_site_aniso_label
_atom_site_aniso_U_11
_atom_site_aniso_U_22
_atom_site_aniso_U_33
_atom_site_aniso_U_23
_atom_site_aniso_U_13
_atom_site_aniso_U_12
O1 0.0181(6) 0.0217(7) 0.0193(6) -0.0019(5) 0.0052(5) -0.0037(5)
C27 0.0193(9) 0.0215(10) 0.0168(8) 0.0020(7) 0.0025(7) 0.0050(7)
C20 0.0162(8) 0.0170(9) 0.0224(9) 0.0020(7) 0.0013(7) -0.0017(7)
C8 0.0179(8) 0.0202(10) 0.0199(9) 0.0025(7) 0.0030(7) -0.0040(7)
C13 0.0202(10) 0.0232(10) 0.0235(10) 0.0006(8) 0.0026(7) -0.0009(7)
C7 0.0212(9) 0.0237(10) 0.0223(10) -0.0005(8) 0.0042(7) -0.0016(8)
C9 0.0208(9) 0.0219(10) 0.0215(9) 0.0001(7) 0.0040(7) -0.0015(8)
C22 0.0203(9) 0.0218(10) 0.0211(9) 0.0024(8) -0.0009(7) 0.0028(7)
C2 0.0169(9) 0.0199(10) 0.0227(9) -0.0024(8) 0.0061(7) -0.0020(8)
C1 0.0184(8) 0.0181(9) 0.0195(9) -0.0005(7) 0.0025(7) -0.0018(7)
C26 0.0222(9) 0.0241(10) 0.0217(10) 0.0009(8) 0.0024(7) 0.0010(7)
C3 0.0185(9) 0.0229(10) 0.0255(10) -0.0014(8) 0.0014(7) 0.0014(8)
C14 0.0178(8) 0.0224(10) 0.0192(9) -0.0041(8) -0.0018(7) -0.0020(7)
C5 0.0225(10) 0.0243(11) 0.0346(11) -0.0072(9) 0.0092(8) -0.0064(8)
C16 0.0211(9) 0.0325(12) 0.0231(10) -0.0054(9) 0.0023(8) 0.0033(8)
C10 0.0211(9) 0.0242(11) 0.0284(10) 0.0037(8) 0.0029(8) 0.0020(8)
C19 0.0188(9) 0.0214(10) 0.0260(10) -0.0009(8) 0.0019(7) -0.0016(8)
C4 0.0183(9) 0.0281(11) 0.0302(11) -0.0073(8) 0.0006(7) -0.0009(8)
C21 0.0195(9) 0.0230(10) 0.0209(10) -0.0014(8) 0.0001(7) -0.0009(7)
C6 0.0266(10) 0.0202(10) 0.0281(11) 0.0008(8) 0.0083(8) -0.0030(8)
C18 0.0210(10) 0.0228(10) 0.0347(12) -0.0013(9) -0.0026(8) -0.0015(8)
C25 0.0217(9) 0.0296(12) 0.0263(10) 0.0045(8) 0.0071(8) 0.0016(8)
C17 0.0216(10) 0.0263(11) 0.0289(11) -0.0080(8) -0.0028(8) 0.0056(8)
C11 0.0231(9) 0.0316(11) 0.0238(10) 0.0047(8) -0.0014(8) -0.0003(9)
C15 0.0229(9) 0.0259(11) 0.0240(10) -0.0011(8) 0.0031(8) 0.0003(8)
C24 0.0252(10) 0.0327(12) 0.0186(9) 0.0016(8) 0.0047(7) 0.0048(9)
C12 0.0260(10) 0.0314(12) 0.0210(10) -0.0014(8) 0.0011(8) -0.0010(9)
C23 0.0260(10) 0.0276(11) 0.0203(10) -0.0023(8) 0.0010(8) 0.0028(8)

_geom_special_details            
;
 All esds (except the esd in the dihedral angle between two l.s. planes)
 are estimated using the full covariance matrix.  The cell esds are taken
 into account individually in the estimation of esds in distances, angles
 and torsion angles; correlations between esds in cell parameters are only
 used when they are defined by crystal symmetry.  An approximate (isotropic)
 treatment of cell esds is used for estimating esds involving l.s. planes.
;
loop_
_geom_bond_atom_site_label_1
_geom_bond_atom_site_label_2
_geom_bond_distance
_geom_bond_site_symmetry_2
_geom_bond_publ_flag
O1 C27 1.375(2) . ?
O1 C20 1.389(2) . ?
C27 C22 1.394(3) . ?
C27 C26 1.376(3) . ?
C20 C1 1.520(3) . ?
C20 C21 1.348(3) . ?
C8 C13 1.389(3) . ?
C8 C9 1.399(3) . ?
C8 C1 1.552(3) . ?
C13 C12 1.395(3) . ?
C7 C2 1.388(3) . ?
C7 C6 1.392(3) . ?
C9 C10 1.391(3) . ?
C22 C21 1.440(3) . ?
C22 C23 1.403(3) . ?
C2 C1 1.550(3) . ?
C2 C3 1.401(3) . ?
C1 C14 1.540(3) . ?
C26 C25 1.392(3) . ?
C3 C4 1.391(3) . ?
C14 C19 1.398(3) . ?
C14 C15 1.396(3) . ?
C5 C4 1.387(3) . ?
C5 C6 1.388(3) . ?
C16 C17 1.386(3) . ?
C16 C15 1.388(3) . ?
C10 C11 1.384(3) . ?
C19 C18 1.396(3) . ?
C18 C17 1.384(3) . ?
C25 C24 1.399(3) . ?
C11 C12 1.388(3) . ?
C24 C23 1.386(3) . ?

loop_
_geom_angle_atom_site_label_1
_geom_angle_atom_site_label_2
_geom_angle_atom_site_label_3
_geom_angle
_geom_angle_site_symmetry_1
_geom_angle_site_symmetry_3
_geom_angle_publ_flag
C27 O1 C20 106.12(14) . . ?
O1 C27 C22 110.16(17) . . ?
O1 C27 C26 125.22(18) . . ?
C26 C27 C22 124.62(18) . . ?
O1 C20 C1 114.33(15) . . ?
C21 C20 O1 111.14(16) . . ?
C21 C20 C1 134.23(18) . . ?
C13 C8 C9 118.44(18) . . ?
C13 C8 C1 122.97(17) . . ?
C9 C8 C1 118.59(17) . . ?
C8 C13 C12 120.63(19) . . ?
C2 C7 C6 121.12(18) . . ?
C10 C9 C8 120.88(18) . . ?
C27 C22 C21 105.61(17) . . ?
C27 C22 C23 118.47(18) . . ?
C23 C22 C21 135.88(19) . . ?
C7 C2 C1 123.12(17) . . ?
C7 C2 C3 118.27(18) . . ?
C3 C2 C1 118.58(18) . . ?
C20 C1 C8 105.66(14) . . ?
C20 C1 C2 108.06(15) . . ?
C20 C1 C14 112.26(16) . . ?
C2 C1 C8 110.67(16) . . ?
C14 C1 C8 111.30(15) . . ?
C14 C1 C2 108.83(14) . . ?
C27 C26 C25 116.01(19) . . ?
C4 C3 C2 120.80(19) . . ?
C19 C14 C1 123.01(17) . . ?
C15 C14 C1 119.06(18) . . ?
C15 C14 C19 117.91(19) . . ?
C4 C5 C6 119.68(19) . . ?
C17 C16 C15 119.75(19) . . ?
C11 C10 C9 120.17(19) . . ?
C18 C19 C14 120.18(19) . . ?
C5 C4 C3 120.10(19) . . ?
C20 C21 C22 106.97(18) . . ?
C5 C6 C7 120.01(19) . . ?
C17 C18 C19 121.0(2) . . ?
C26 C25 C24 121.17(19) . . ?
C18 C17 C16 119.39(19) . . ?
C10 C11 C12 119.49(19) . . ?
C16 C15 C14 121.8(2) . . ?
C23 C24 C25 121.65(19) . . ?
C11 C12 C13 120.4(2) . . ?
C24 C23 C22 118.06(19) . . ?

_shelx_res_file                  
;
TITL exp_45_auto_a.res in P2(1)
    exp_45_auto.res
    created by SHELXL-2018/3 at 19:36:29 on 10-Mar-2022
REM Old TITL exp_45_auto in P2(1)/m
REM SHELXT solution in P2(1): R1 0.075, Rweak 0.018, Alpha 0.002
REM <I/s> 0.538 for 6 systematic absences, Orientation as input
REM Flack x = -0.089 ( 0.139 ) from 1502 Parsons' quotients
REM Formula found by SHELXT: C27 O
CELL 1.54184 7.3391 10.8689 11.7668 90 96.085 90
ZERR 2 0.0001 0.0002 0.0002 0 0.001 0
LATT -1
SYMM -X,0.5+Y,-Z
SFAC C H O
UNIT 54 40 2

L.S. 4 0 0
PLAN  20
SIZE 0.05 0.09 0.28
TEMP -173
BOND
list 4
fmap 2 53
ACTA
REM <olex2.extras>
REM <HklSrc "%.\\exp_45_auto.hkl">
REM </olex2.extras>

WGHT    0.035700    0.113900
FVAR       0.89798
O1    3    0.436689    0.591164    0.665386    11.00000    0.01812    0.02166 =
         0.01933   -0.00191    0.00520   -0.00374
C27   1    0.523209    0.578103    0.568020    11.00000    0.01935    0.02147 =
         0.01682    0.00199    0.00246    0.00503
C20   1    0.294067    0.506586    0.656200    11.00000    0.01624    0.01704 =
         0.02236    0.00204    0.00128   -0.00166
C8    1    0.342863    0.483996    0.864208    11.00000    0.01788    0.02018 =
         0.01989    0.00249    0.00295   -0.00405
C13   1    0.343490    0.552396    0.963912    11.00000    0.02024    0.02321 =
         0.02352    0.00056    0.00260   -0.00087
AFIX  43
H13   2    0.249658    0.611304    0.970782    11.00000   -1.20000
AFIX   0
C7    1    0.093686    0.281173    0.823804    11.00000    0.02123    0.02366 =
         0.02235   -0.00053    0.00421   -0.00162
AFIX  43
H7    2    0.189983    0.282714    0.884479    11.00000   -1.20000
AFIX   0
C9    1    0.484356    0.399256    0.855776    11.00000    0.02077    0.02189 =
         0.02145    0.00010    0.00405   -0.00154
AFIX  43
H9    2    0.487581    0.353018    0.787505    11.00000   -1.20000
AFIX   0
C22   1    0.436976    0.487299    0.498030    11.00000    0.02029    0.02178 =
         0.02114    0.00238   -0.00085    0.00277
C2    1    0.069887    0.380764    0.749850    11.00000    0.01687    0.01994 =
         0.02268   -0.00237    0.00612   -0.00201
C1    1    0.192337    0.497256    0.761871    11.00000    0.01840    0.01809 =
         0.01947   -0.00052    0.00251   -0.00180
C26   1    0.674544    0.643683    0.543335    11.00000    0.02218    0.02411 =
         0.02169    0.00087    0.00240    0.00099
AFIX  43
H26   2    0.729370    0.704909    0.593475    11.00000   -1.20000
AFIX   0
C3    1   -0.075154    0.377071    0.662359    11.00000    0.01848    0.02292 =
         0.02553   -0.00145    0.00135    0.00139
AFIX  43
H3    2   -0.095611    0.445129    0.611963    11.00000   -1.20000
AFIX   0
C14   1    0.070219    0.610249    0.776288    11.00000    0.01782    0.02235 =
         0.01920   -0.00410   -0.00184   -0.00203
C5    1   -0.162562    0.175800    0.722388    11.00000    0.02249    0.02432 =
         0.03457   -0.00721    0.00921   -0.00642
AFIX  43
H5    2   -0.240462    0.105937    0.712789    11.00000   -1.20000
AFIX   0
C16   1   -0.181911    0.700751    0.865903    11.00000    0.02106    0.03252 =
         0.02315   -0.00541    0.00232    0.00328
AFIX  43
H16   2   -0.278009    0.691850    0.913387    11.00000   -1.20000
AFIX   0
C10   1    0.620299    0.381828    0.945994    11.00000    0.02113    0.02416 =
         0.02838    0.00366    0.00293    0.00197
AFIX  43
H10   2    0.714731    0.323315    0.939317    11.00000   -1.20000
AFIX   0
C19   1    0.097649    0.723866    0.725060    11.00000    0.01883    0.02143 =
         0.02601   -0.00093    0.00189   -0.00157
AFIX  43
H19   2    0.192274    0.732919    0.676505    11.00000   -1.20000
AFIX   0
C4    1   -0.189585    0.274965    0.648379    11.00000    0.01829    0.02814 =
         0.03017   -0.00725    0.00063   -0.00085
AFIX  43
H4    2   -0.286402    0.273162    0.588034    11.00000   -1.20000
AFIX   0
C21   1    0.288123    0.443228    0.557440    11.00000    0.01953    0.02299 =
         0.02090   -0.00142    0.00012   -0.00091
AFIX  43
H21   2    0.202086    0.381266    0.531871    11.00000   -1.20000
AFIX   0
C6    1   -0.021140    0.179102    0.810570    11.00000    0.02662    0.02016 =
         0.02806    0.00076    0.00835   -0.00305
AFIX  43
H6    2   -0.002722    0.111689    0.861892    11.00000   -1.20000
AFIX   0
C18   1   -0.013634    0.824052    0.745065    11.00000    0.02104    0.02276 =
         0.03465   -0.00127   -0.00260   -0.00146
AFIX  43
H18   2    0.005485    0.900672    0.709332    11.00000   -1.20000
AFIX   0
C25   1    0.742452    0.614950    0.440546    11.00000    0.02171    0.02964 =
         0.02627    0.00453    0.00708    0.00165
AFIX  43
H25   2    0.845879    0.658203    0.418969    11.00000   -1.20000
AFIX   0
C17   1   -0.151358    0.813399    0.816166    11.00000    0.02161    0.02634 =
         0.02894   -0.00803   -0.00277    0.00560
AFIX  43
H17   2   -0.224297    0.882681    0.830748    11.00000   -1.20000
AFIX   0
C11   1    0.618378    0.449499    1.045469    11.00000    0.02313    0.03157 =
         0.02377    0.00473   -0.00135   -0.00028
AFIX  43
H11   2    0.710641    0.437241    1.107388    11.00000   -1.20000
AFIX   0
C15   1   -0.071562    0.600939    0.846083    11.00000    0.02288    0.02589 =
         0.02401   -0.00105    0.00314    0.00030
AFIX  43
H15   2   -0.093120    0.524223    0.880963    11.00000   -1.20000
AFIX   0
C24   1    0.661093    0.523483    0.368412    11.00000    0.02523    0.03274 =
         0.01864    0.00164    0.00467    0.00481
AFIX  43
H24   2    0.710797    0.505873    0.298875    11.00000   -1.20000
AFIX   0
C12   1    0.480588    0.535438    1.054088    11.00000    0.02596    0.03135 =
         0.02104   -0.00136    0.00108   -0.00098
AFIX  43
H12   2    0.479657    0.582968    1.121779    11.00000   -1.20000
AFIX   0
C23   1    0.509847    0.457951    0.395866    11.00000    0.02597    0.02760 =
         0.02026   -0.00232    0.00104    0.00277
AFIX  43
H23   2    0.457022    0.394991    0.346955    11.00000   -1.20000
AFIX   0
HKLF 4


REM  exp_45_auto_a.res in P2(1)
REM wR2 = 0.0773, GooF = S = 1.043, Restrained GooF = 1.043 for all data
REM R1 = 0.0315 for 3382 Fo > 4sig(Fo) and 0.0331 for all 3526 data
REM 253 parameters refined using 1 restraints

END

WGHT      0.0357      0.1139

REM Highest difference peak  0.144,  deepest hole -0.175,  1-sigma level  0.036
Q1    1  -0.2623  0.9073  0.8054  11.00000  0.05    0.14
Q2    1   0.4536  0.2634  0.2610  11.00000  0.05    0.13
Q3    1   0.5260  0.3175  0.7568  11.00000  0.05    0.12
Q4    1  -0.4955  0.6967  0.8211  11.00000  0.05    0.11
Q5    1  -0.2940  0.7979  0.8806  11.00000  0.05    0.11
Q6    1   0.2589  0.4940  0.7150  11.00000  0.05    0.11
Q7    1   0.3269  0.5054  0.9131  11.00000  0.05    0.11
Q8    1   0.1503  0.5814  0.7600  11.00000  0.05    0.11
Q9    1   0.4031  0.7367  0.7637  11.00000  0.05    0.11
Q10   1  -0.0894  0.4778  0.8985  11.00000  0.05    0.11
Q11   1   0.5554  0.6146  0.7592  11.00000  0.05    0.10
Q12   1   0.0329  0.3967  1.0023  11.00000  0.05    0.10
Q13   1  -0.5039  0.7812  0.8359  11.00000  0.05    0.10
Q14   1   0.2805  0.2676  0.7174  11.00000  0.05    0.10
Q15   1   0.1175  0.4564  0.9668  11.00000  0.05    0.09
Q16   1  -0.2350  0.2780  0.7782  11.00000  0.05    0.09
Q17   1  -0.1749  0.4028  0.4818  11.00000  0.05    0.09
Q18   1  -0.3420  0.0449  0.7412  11.00000  0.05    0.09
Q19   1  -0.1118  0.2014  0.7781  11.00000  0.05    0.09
Q20   1   0.7099  0.3415  0.7778  11.00000  0.05    0.09
;
_shelx_res_checksum              88461
_olex2_submission_special_instructions 'No special instructions were received'
_oxdiff_exptl_absorpt_empirical_details 
;
Empirical correction (ABSPACK) includes:
- Absorption correction using spherical harmonics
- Frame scaling
;
_oxdiff_exptl_absorpt_empirical_full_max 1.722
_oxdiff_exptl_absorpt_empirical_full_min 0.729
_exptl_crystal_recrystallization_method 'Vapour deposition'
